# Supplementary material for: The role of inflammation in the development of tic symptoms in subjects with ADHD
Source: Brain Behav Immun Health. 2025 Mar 22;45:100981. doi: 10.1016/j.bbih.2025.100981 (PMC11994945; doi:10.1016/j.bbih.2025.100981)
Supplement: Multimedia component 2 [file mmc2.xlsx]

## Sheet: ADHD
rsID	chr	pos	non_effect_allele	effect_allele	MAF	gwasP	or	se	r2	nearestGene	dist	func
rs7520981	1	43760070	C	T	0.3718	1.407e-05	1.04362	0.0098	0.824679	TIE1	6593	intergenic
rs7549876	1	43760236	T	G	0.3658	7.101e-06	1.04519	0.0098	0.842725	TIE1	6427	intergenic
rs542658159	1	43761505	A	AACACACACACAC	0.3638	NA	NA	NA	0.811788	TIE1	5158	intergenic
rs4660253	1	43761651	T	C	0.3728	1.756e-05	0.95877	0.0098	0.82105	TIE1	5012	intergenic
rs3120047	1	43764084	C	G	0.3807	1.206e-06	0.95418	0.0097	0.824022	TIE1	2579	intergenic
rs3120124	1	43764165	G	C	0.3807	9.922e-07	0.9538	0.0097	0.832025	TIE1	2498	intergenic
rs1209384	1	43765089	G	A	0.3748	1.838e-06	0.95504	0.0096	0.861752	TIE1	1574	intergenic
rs3768046	1	43766426	G	A	0.3698	1.998e-06	0.95552	0.0096	0.934909	TIE1	237	upstream
rs6690243	1	43767268	C	T	0.3688	1.523e-06	0.95495	0.0096	0.939153	TIE1	0	intronic
rs4660729	1	43767900	G	C	0.3728	1.036e-06	0.95428	0.0096	0.938748	TIE1	0	intronic
rs1556580	1	43769921	C	T	0.3718	9.942e-07	0.95437	0.0096	0.943201	TIE1	0	intronic
rs3831248	1	43771016	T	TA	0.3708	NA	NA	NA	0.947673	TIE1	0	splicing
rs3120044	1	43771090	A	G	0.3708	2.782e-07	0.95199	0.0096	0.947673	TIE1	0	intronic
rs3120122	1	43771660	A	G	0.3718	3.725e-07	0.95256	0.0096	0.943201	TIE1	0	intronic
rs1556581	1	43772190	G	A	0.3698	2.615e-07	0.95199	0.0096	0.951984	TIE1	0	intronic
rs2275180	1	43773033	G	A	0.3618	1.242e-07	0.95066	0.0096	0.91925	TIE1	0	intronic
rs6143204	1	43774128	AGGGATTGGGGACTCAGGTTTGGGTACCAGGACAGTGGAGTGG	A	0.4304	NA	NA	NA	0.74844	TIE1	0	intronic
rs1467808	1	43774292	T	C	0.3698	2.242e-07	0.95171	0.0096	0.951984	TIE1	0	intronic
rs1467809	1	43774437	A	G	0.3708	1.501e-07	0.95113	0.0095	0.947673	TIE1	0	intronic
rs2282226	1	43774878	T	C	0.3688	1.907e-07	1.05127	0.0096	0.956507	TIE1	0	intronic
rs3120276	1	43779564	C	T	0.3728	6.258e-08	0.94942	0.0096	0.9737	TIE1	0	exonic
rs2991990	1	43779869	G	T	0.3718	8.515e-08	0.94999	0.0096	0.978186	TIE1	0	intronic
rs1198982	1	43782846	A	G	0.3767	3.132e-08	0.94857	0.0095	1	TIE1	0	intronic
rs1199039	1	43784956	G	A	0.3777	4.189e-08	1.0539	0.0096	0.995603	TIE1	0	exonic
rs1098184	1	43786351	A	G	0.3847	NA	NA	NA	0.853621	TIE1	0	intronic
rs866332	1	43788858	T	C	0.3718	1.483e-07	1.05159	0.0096	0.899727	TIE1	78	downstream
1:43790910:T:TAA	1	43790910	T	TAA	0.2346	NA	NA	NA	0.70962	TIE1	2130	intergenic
1:43790910:T:TA	1	43790910	T	TA	0.3976	NA	NA	NA	0.70962	TIE1	2130	NA
rs12076751	1	43792807	T	C	0.3718	1.913e-07	1.05127	0.0096	0.899727	TIE1	4027	intergenic
rs1209702	1	43793899	A	C	0.3708	1.721e-07	1.05148	0.0096	0.903854	TIE1	5119	intergenic
rs1199038	1	43800001	T	C	0.3708	1.814e-07	1.05159	0.0096	0.886797	MPL	3476	intergenic
rs12058355	1	43801186	G	A	0.3728	2.602e-07	1.05064	0.0096	0.89531	MPL	2291	intergenic
rs839993	1	43803120	A	C	0.3698	2.352e-07	1.05075	0.0096	0.882761	MPL	357	upstream
rs710252	1	43803222	A	G	0.3708	2.896e-07	1.05054	0.0096	0.886797	MPL	255	upstream
rs1749959	1	43807075	T	C	0.3708	1.676e-07	1.05159	0.0096	0.886797	MPL	0	intronic
rs35732878	1	43807539	T	C	0.3708	1.197e-06	1.05517	0.0111	0.886797	MPL	0	intronic
rs111888775	1	43808520	A	G	0.3708	1.842e-07	1.05117	0.0096	0.886797	MPL	0	intronic
rs374643640	1	43808605	CT	C	0.3857	NA	NA	NA	0.832943	MPL	0	intronic
rs1199036	1	43811405	A	G	0.3708	1.484e-07	1.0519	0.0096	0.886797	MPL	0	intronic
rs1760670	1	43812075	A	G	0.3708	1.661e-07	1.05169	0.0096	0.886797	MPL	0	intronic
rs839995	1	43814864	C	T	0.3708	1.875e-07	1.05117	0.0096	0.886797	MPL	0	intronic
rs839996	1	43816532	C	T	0.3708	1.106e-07	1.05222	0.0096	0.886797	MPL	0	intronic
rs72669002	1	43821071	C	T	0.3708	1.685e-07	1.05159	0.0096	0.886797	RP1-92O14.3	0	ncRNA_intronic
rs1760669	1	43821856	T	C	0.3708	1.79e-07	1.05159	0.0096	0.886797	RP1-92O14.3	0	ncRNA_intronic
rs45583235	1	43824405	C	T	0.02187	NA	NA	NA	0.650113	RP1-92O14.3	75	upstream
1:43824405:C:CCCCGCCCTGT	1	43824405	C	CCCCGCCCTGT	0.3151	NA	NA	NA	0.650113	RP1-92O14.3	75	NA
rs2069378	1	43824489	GC	G	0.3708	NA	NA	NA	0.886797	CDC20	136	upstream
rs839763	1	43825644	C	T	0.3708	1.796e-07	1.05127	0.0096	0.886797	CDC20	0	exonic
rs839764	1	43833374	A	T	0.3708	1.601e-07	1.0518	0.0096	0.886797	ELOVL1	0	intronic
rs3834088	1	43834374	AT	A	0.3708	NA	NA	NA	0.886797	ELOVL1	677	upstream
rs839765	1	43834998	A	G	0.3718	NA	NA	NA	0.882372	ELOVL1	1301	intergenic
rs652941	1	43836928	C	T	0.3718	1.311e-07	1.05211	0.0096	0.882372	ELOVL1	3231	intergenic
rs839766	1	43837850	G	A	0.3718	1.323e-07	1.05211	0.0096	0.882372	ELOVL1	4153	intergenic
rs11587504	1	43841744	C	T	0.3708	1.173e-07	1.05201	0.0096	0.886446	MED8	7843	intergenic
rs685756	1	43842171	G	A	0.3728	1.007e-06	1.05559	0.0111	0.878373	MED8	7416	intergenic
rs143796540	1	43842362	A	AGT	0.3718	NA	NA	NA	0.882372	MED8	7225	intergenic
rs4141739	1	43842629	A	G	0.3698	1.271e-07	1.05201	0.0096	0.882042	MED8	6958	intergenic
rs4141740	1	43842827	A	T	0.3728	1.76e-07	1.05127	0.0096	0.877968	MED8	6760	intergenic
rs4141741	1	43843000	T	C	0.3708	1.778e-07	1.05127	0.0096	0.886797	MED8	6587	intergenic
rs66559745	1	43844168	A	G	0.3698	1.402e-07	1.0518	0.0096	0.890901	MED8	5419	intergenic
rs11210839	1	43845658	G	A	0.3708	1.183e-07	1.05211	0.0096	0.886797	MED8	3929	intergenic
rs11172	1	43850473	G	A	0.3738	1.595e-07	1.05148	0.0096	0.873998	MED8	0	UTR3
rs839752	1	43855546	G	A	0.3708	1.443e-07	1.0519	0.0096	0.886797	SZT2	6	upstream
rs839754	1	43855910	T	C	0.3708	1.414e-07	1.0519	0.0096	0.886797	SZT2	0	intronic
rs839755	1	43856410	C	A	0.3718	1.518e-07	1.0518	0.0096	0.882372	SZT2	0	intronic
rs1004291	1	43858630	A	G	0.4225	1.828e-07	1.05033	0.0094	0.866866	SZT2	0	intronic
rs999288	1	43858637	G	A	0.4225	1.921e-07	1.05022	0.0094	0.866866	SZT2	0	intronic
rs839758	1	43862158	G	A	0.4483	1.239e-05	1.04164	0.0093	0.779423	SZT2	0	intronic
rs839759	1	43863460	G	A	0.4225	1.683e-07	1.05054	0.0094	0.866866	SZT2	0	intronic
rs839760	1	43863495	T	C	0.4225	1.519e-07	1.05075	0.0094	0.866866	SZT2	0	intronic
rs839761	1	43863857	A	G	0.4235	1.298e-07	1.05096	0.0094	0.871863	SZT2	0	intronic
rs710249	1	43869235	C	G	0.4215	1.697e-07	1.05043	0.0094	0.861885	SZT2	0	intronic
rs17573239	1	43871273	G	T	0.4195	1.785e-07	1.05064	0.0095	0.878294	SZT2	0	intronic
rs839768	1	43871623	G	A	0.4205	2.136e-07	1.05001	0.0094	0.883244	SZT2	0	intronic
rs839769	1	43872067	T	C	0.4205	2.372e-07	1.0498	0.0094	0.883244	SZT2	0	UTR3
rs839770	1	43873374	A	G	0.4205	2.105e-07	1.05001	0.0094	0.883244	SZT2	0	intronic
rs839771	1	43873469	G	T	0.4205	2.218e-07	1.04991	0.0094	0.883244	SZT2	0	intronic
rs839772	1	43873483	A	G	0.4205	2.327e-07	1.0497	0.0094	0.883244	SZT2	0	intronic
rs839773	1	43874202	G	A	0.4205	2.423e-07	1.0498	0.0094	0.883244	SZT2	0	intronic
rs3001721	1	43875819	C	T	0.4205	2.193e-07	1.05001	0.0094	0.883244	SZT2	0	UTR3
rs2152112	1	43877701	G	A	0.4205	2.177e-07	1.05001	0.0094	0.883244	SZT2	0	UTR3
rs9793186	1	43878800	T	C	0.4205	2.474e-07	1.0498	0.0094	0.883244	SZT2	0	intronic
rs9793527	1	43879011	C	T	0.4205	2.143e-07	1.05001	0.0094	0.883244	SZT2	0	intronic
rs138825173	1	43879393	GTTAT	G	0.4205	NA	NA	NA	0.883244	SZT2	0	intronic
rs72671121	1	43880096	T	A	0.4095	3.177e-06	1.0539	0.0113	0.792364	SZT2	0	intronic
rs2782638	1	43880124	G	A	0.4205	2.076e-07	1.05012	0.0094	0.883244	SZT2	0	intronic
rs55935510	1	43883748	A	G	0.4205	1.951e-07	1.05033	0.0094	0.883244	SZT2	0	intronic
rs55663821	1	43883915	A	G	0.4205	2.283e-07	1.05012	0.0094	0.883244	SZT2	0	intronic
rs2842177	1	43884657	C	G	0.4205	1.691e-07	1.05064	0.0094	0.883244	SZT2	0	intronic
rs2782642	1	43886321	G	A	0.4205	2.136e-07	1.05012	0.0094	0.883244	SZT2	0	intronic
rs2782643	1	43886494	T	C	0.4205	2.036e-07	1.05022	0.0094	0.883244	SZT2	0	exonic
rs2782644	1	43887146	A	G	0.4205	1.949e-07	1.05022	0.0094	0.883244	SZT2	0	intronic
rs2782645	1	43888602	A	G	0.4205	2.263e-07	1.05012	0.0094	0.883244	SZT2	0	intronic
rs2782646	1	43892189	A	G	0.4205	2.608e-07	1.0498	0.0094	0.883244	SZT2	0	intronic
rs2842179	1	43899627	T	C	0.4215	2.941e-07	1.04938	0.0094	0.887615	SZT2	0	intronic
rs2039531	1	43901011	C	A	0.4225	2.921e-07	1.04949	0.0094	0.892596	SZT2	0	intronic
rs2782647	1	43901458	G	T	0.4225	3.418e-07	1.04907	0.0094	0.892596	SZT2	0	intronic
rs2842180	1	43901916	T	C	0.4225	3.526e-07	1.04907	0.0094	0.892596	SZT2	0	intronic
rs2782648	1	43903589	T	G	0.4215	8.455e-07	1.05475	0.0108	0.896609	SZT2	0	intronic
rs2842184	1	43904316	G	A	0.4215	3.08e-07	1.04938	0.0094	0.896609	SZT2	0	intronic
rs2782649	1	43905819	C	T	0.4215	2.683e-07	1.0497	0.0094	0.896609	SZT2	0	intronic
rs1572272	1	43906482	T	C	0.4215	2.463e-07	1.0498	0.0094	0.896609	SZT2	0	intronic
rs2027130	1	43906896	G	A	0.4205	3.451e-07	1.04917	0.0094	0.891644	SZT2	0	exonic
rs2255632	1	43909265	C	T	0.4254	3.589e-07	1.04917	0.0094	0.86462	SZT2	0	intronic
rs2842193	1	43910043	C	T	0.4205	2.635e-07	1.04959	0.0094	0.891644	SZT2	0	intronic
rs2782650	1	43912590	G	A	0.4215	2.706e-07	1.0497	0.0094	0.896609	SZT2	0	intronic
rs2251804	1	43917409	C	T	0.4254	2.515e-07	1.04991	0.0094	0.88257	SZT2:HYI	00:00:00	UTR3
rs2251802	1	43917637	A	G	0.4215	2.786e-07	1.04959	0.0094	0.896609	SZT2:HYI	00:00:00	exonic
rs2842195	1	43920945	T	G	0.4205	2.321e-07	1.04991	0.0094	0.891644	HYI-AS1	0	ncRNA_intronic
rs1334973	1	43921384	G	T	0.4215	3.012e-07	1.04949	0.0094	0.896609	HYI-AS1	0	ncRNA_intronic
rs2494994	1	43924166	T	A	0.4215	3.004e-07	1.04959	0.0095	0.896609	HYI-AS1	1499	intergenic
rs2992036	1	43926266	G	C	0.4215	2.461e-07	1.04991	0.0094	0.896609	HYI-AS1	3599	intergenic
rs2782652	1	43926305	C	T	0.4473	1.726e-05	1.04102	0.0093	0.807592	HYI-AS1	3638	intergenic
rs2262984	1	43926715	G	C	0.4215	2.25e-07	1.05012	0.0095	0.896609	HYI-AS1	4048	intergenic
rs34670712	1	43927174	C	T	0.497	NA	NA	NA	0.674581	HYI-AS1	4507	intergenic
rs35639824	1	43927180	C	T	0.329	NA	NA	NA	0.637387	HYI-AS1	4513	intergenic
rs2842196	1	43927411	C	T	0.4215	2.489e-07	1.04991	0.0094	0.896609	HYI-AS1	4744	intergenic
rs2842197	1	43927877	G	A	0.4205	2.456e-07	1.05001	0.0095	0.90064	HYI-AS1	5210	intergenic
rs2782657	1	43929988	C	G	0.3986	1.269e-08	1.05559	0.0095	1	HYI-AS1	7321	intergenic
rs2842198	1	43930738	A	G	0.3976	1.744e-08	1.05506	0.0095	0.995491	HYI-AS1	8071	intergenic
rs2105029	1	43933689	C	T	0.4026	1.157e-06	1.04718	0.0095	0.851067	HYI-AS1	11022	intergenic
rs7413861	1	43938801	C	A	0.3946	1.359e-06	0.95523	0.0095	0.818728	HYI-AS1	16134	intergenic
rs2105028	1	43941352	T	C	0.3946	1.997e-06	1.04624	0.0095	0.818728	HYI-AS1	18685	intergenic
rs12069733	1	43941508	A	G	0.3767	3.867e-06	0.9559	0.0098	0.630638	HYI-AS1	18841	intergenic
rs4660733	1	43941927	T	C	0.3907	1.197e-06	0.95476	0.0095	0.835044	HYI-AS1	19260	intergenic
rs71771246	1	43942535	TTC	T	0.3907	NA	NA	NA	0.835044	HYI-AS1	19868	intergenic
rs10789433	1	43948774	A	G	0.3907	1.884e-06	0.95447	0.0098	0.818484	HYI-AS1	26107	intergenic
rs10732843	1	43949095	G	A	0.3966	3.008e-06	0.95562	0.0097	0.803486	HYI-AS1	26428	intergenic
rs11210850	1	43949235	A	G	0.3907	9.274e-06	0.95762	0.0098	0.818484	HYI-AS1	26568	intergenic
rs2992038	1	43949718	C	T	0.3867	2.494e-06	0.95437	0.0099	0.802043	HYI-AS1	27051	intergenic
rs2992037	1	43949810	G	A	0.339	8.116e-07	0.94224	0.0121	0.630524	HYI-AS1	27143	intergenic
rs35048227	1	43955200	C	CT	0.3002	NA	NA	NA	0.976631	HYI-AS1	32533	intergenic
rs2842173	1	43958999	C	T	0.3042	1.751e-08	0.94318	0.0104	0.995292	PTPRF	31858	intergenic
rs2842172	1	43959023	A	T	0.3042	2.79e-08	0.94384	0.0104	0.995292	PTPRF	31834	intergenic
rs2819344	1	43962457	A	T	0.3797	NA	NA	NA	0.678175	PTPRF	28400	intergenic
rs2494996	1	43964411	T	A	0.3052	1.722e-08	0.94327	0.0104	1	PTPRF	26446	intergenic
rs867605	1	43964954	T	C	0.3052	1.793e-08	0.94318	0.0104	1	PTPRF	25903	intergenic
rs2842192	1	43970297	A	G	0.3062	4.957e-10	0.93679	0.0105	0.893335	PTPRF	20560	intergenic
rs34898652	1	43974091	A	G	0.3628	1.688e-08	1.05559	0.0096	0.772077	PTPRF	16766	intergenic
rs882464	1	43974764	T	G	0.3082	6.996e-10	1.06663	0.0105	0.884305	PTPRF	16093	intergenic
rs2819341	1	43976157	A	G	0.3091	6.378e-10	0.93725	0.0105	0.8803	PTPRF	14700	intergenic
rs10789434	1	43976621	C	G	0.3091	5.781e-10	1.06727	0.0105	0.8803	PTPRF	14236	intergenic
rs35363482	1	43977820	AAG	A	0.3082	NA	NA	NA	0.87584	PTPRF	13037	intergenic
rs11210860	1	43982527	A	G	0.3579	1.167e-08	1.05696	0.0097	0.78352	PTPRF	8330	intergenic
rs2152113	1	43983569	C	T	0.3588	1.526e-08	0.94677	0.0097	0.787452	PTPRF	7288	intergenic
rs35947542	1	43983679	AT	A	0.3648	NA	NA	NA	0.677339	PTPRF	7178	intergenic
rs11577403	1	43989773	A	G	0.3569	3.693e-08	1.05422	0.0096	0.795643	PTPRF	1084	intergenic
rs2819330	1	44002957	A	G	0.3181	1.116e-10	0.93491	0.0104	0.815803	PTPRF	0	intronic
rs2782639	1	44006339	G	A	0.3201	1.008e-10	0.93435	0.0105	0.807479	PTPRF	0	intronic
rs58829390	1	44007366	G	GGACAGTTCTTCC	0.3608	NA	NA	NA	0.880853	PTPRF	0	intronic
rs2842189	1	44007648	C	T	0.3559	1.85e-09	0.94365	0.0097	0.908899	PTPRF	0	intronic
rs2782640	1	44009033	T	C	0.3618	3.134e-09	0.94516	0.0095	0.885026	PTPRF	0	intronic
rs951740	1	44011737	A	G	0.3658	4.61e-09	0.94582	0.0095	0.902928	PTPRF	0	intronic
rs1889588	1	44012923	T	C	0.3111	4.778e-11	0.93258	0.0106	0.758664	PTPRF	0	intronic
rs2782641	1	44013355	A	G	0.3708	1.229e-08	0.94667	0.0096	0.883894	PTPRF	0	intronic
rs2842188	1	44014280	C	T	0.3489	3.13e-09	0.94441	0.0097	0.964826	PTPRF	0	intronic
rs2819333	1	44014573	T	A	0.3549	4.146e-09	0.94563	0.0095	0.947458	PTPRF	0	intronic
rs2819334	1	44014735	T	C	0.3588	3.277e-09	0.94478	0.0096	0.931126	PTPRF	0	intronic
rs2819335	1	44014825	G	A	0.3509	1.3e-09	0.94261	0.0097	0.964822	PTPRF	0	intronic
rs2842187	1	44014949	C	T	0.3499	3.608e-09	0.94507	0.0096	0.969192	PTPRF	0	intronic
rs2819336	1	44015809	C	T	0.3449	4.843e-09	0.94563	0.0096	0.947618	PTPRF	0	intronic
rs11580258	1	44016015	A	G	0.3499	5.858e-11	1.07519	0.0111	0.969192	PTPRF	0	intronic
rs2819339	1	44018604	T	G	0.2555	4.853e-11	0.92774	0.0114	0.973887	PTPRF	0	intronic
rs2842185	1	44019731	T	C	0.3499	3.07e-09	0.94459	0.0096	0.969192	PTPRF	0	intronic
rs2842183	1	44020394	C	T	0.2565	4.721e-11	0.92784	0.0114	0.979089	PTPRF	0	intronic
rs2842181	1	44020528	C	T	0.2565	NA	NA	NA	0.979089	PTPRF	0	intronic
1:44020987:A:ATG	1	44020987	A	ATG	0.2584	NA	NA	NA	0.98949	PTPRF	0	intronic
rs10890253	1	44021456	G	C	0.2565	5.007e-11	1.07778	0.0114	0.979089	PTPRF	0	intronic
rs2842178	1	44022027	G	A	0.3499	3.436e-09	0.94488	0.0096	0.969192	PTPRF	0	intronic
rs2494995	1	44022303	C	A	0.2565	4.801e-11	0.92774	0.0114	0.979089	PTPRF	0	intronic
rs2842176	1	44022534	T	C	0.2565	5.268e-11	0.92793	0.0114	0.979089	PTPRF	0	intronic
rs371162073	1	44023301	CAAA	C	0.2555	NA	NA	NA	0.973887	PTPRF	0	intronic
rs2842175	1	44023615	A	G	0.2555	6.14e-11	0.92821	0.0114	0.973887	PTPRF	0	intronic
rs11580074	1	44024484	G	A	0.2555	6.559e-11	1.07735	0.0114	0.973887	PTPRF	0	intronic
rs34985615	1	44025260	CAGT	C	0.2565	NA	NA	NA	0.968511	PTPRF	0	intronic
rs35665735	1	44025845	CTG	C	0.2575	NA	NA	NA	0.973719	PTPRF	0	intronic
rs11210869	1	44026040	G	A	0.3499	1.896e-09	1.06003	0.0097	0.969192	PTPRF	0	intronic
rs10789435	1	44026053	G	T	0.2594	4.709e-11	1.07788	0.0114	0.994742	PTPRF	0	intronic
rs3000761	1	44026089	T	C	0.2594	3.887e-11	0.92747	0.0114	0.994742	PTPRF	0	intronic
rs68191270	1	44026180	C	A	0.2594	3.83e-11	1.07832	0.0114	0.994742	PTPRF	0	intronic
rs12076635	1	44026656	C	G	0.2604	2.951e-11	1.07875	0.0114	1	PTPRF	0	intronic
rs61769611	1	44028913	A	G	0.3499	1.675e-09	1.06024	0.0097	0.969192	PTPRF	0	intronic
rs2842194	1	44028962	A	G	0.2575	4.696e-13	0.9221	0.0112	0.922156	PTPRF	0	intronic
rs11210871	1	44029353	G	C	0.331	6.017e-14	1.07929	0.0102	0.856926	PTPRF	0	intronic
rs10890255	1	44031493	G	A	0.2565	3.245e-13	1.08491	0.0112	0.91679	PTPRF	0	intronic
rs2478978	1	44031657	T	C	0.2575	5.773e-13	0.92256	0.0112	0.922156	PTPRF	0	intronic
rs11586016	1	44031793	C	G	0.3549	3.439e-09	1.05908	0.0097	0.947458	PTPRF	0	intronic
rs12089622	1	44033768	A	C	0.2584	3.62e-13	1.0848	0.0112	0.927199	PTPRF	0	intronic
rs11313129	1	44034890	G	GC	0.325	NA	NA	NA	0.67687	PTPRF	0	intronic
rs4660736	1	44034901	C	A	0.3668	NA	NA	NA	0.931958	PTPRF	0	intronic
rs2842186	1	44035093	G	A	0.2545	8.623e-14	0.91906	0.0113	0.887143	PTPRF	0	intronic
rs943513	1	44035472	A	G	0.3579	1.105e-09	1.05993	0.0095	0.969686	PTPRF	0	intronic
rs1887402	1	44036085	A	G	0.3539	6.711e-10	1.06088	0.0096	0.986863	PTPRF	0	intronic
rs3001723	1	44037685	A	G	0.326	9.899e-15	0.92422	0.0102	0.903356	PTPRF	0	intronic
rs2819340	1	44039710	C	T	0.2465	5.257e-14	1.0897	0.0114	0.857736	PTPRF	0	intronic
rs2842171	1	44039850	G	A	0.3569	6.877e-10	1.06173	0.0097	0.973838	PTPRF	0	intronic
rs10789436	1	44040966	G	T	0.2475	1.29e-13	1.08817	0.0114	0.86303	PTPRF	0	intronic
rs650729	1	44042539	G	C	0.2475	7.516e-14	1.08904	0.0114	0.86303	PTPRF	0	intronic
rs663618	1	44043105	C	T	0.2475	7.199e-14	1.08915	0.0114	0.86303	PTPRF	0	intronic
rs552638	1	44043392	A	G	0.3539	9.848e-10	1.05982	0.0095	0.986794	PTPRF	0	intronic
rs2004899	1	44045465	G	A	0.2485	4.238e-14	1.08992	0.0114	0.867744	PTPRF	0	intronic
rs1808730	1	44045528	A	G	0.3579	1.091e-09	1.05971	0.0095	0.978254	PTPRF	0	intronic
rs3838475	1	44048247	CG	C	0.2475	NA	NA	NA	0.86303	PTPRF	0	intronic
rs3791134	1	44049156	A	G	0.3579	1.014e-09	1.05961	0.0095	0.978254	PTPRF	0	intronic
rs3791136	1	44049947	T	C	0.3549	7.753e-10	1.06003	0.0095	0.99121	PTPRF	0	intronic
rs3791137	1	44050004	A	G	0.2485	4.421e-14	1.08992	0.0114	0.867744	PTPRF	0	intronic
rs3791138	1	44050027	C	A	0.2485	4.162e-14	1.09013	0.0114	0.867744	PTPRF	0	intronic
rs3828150	1	44050856	C	T	0.2475	5.934e-14	1.08948	0.0114	0.86303	PTPRF	0	intronic
rs6698389	1	44051574	G	A	0.3529	7.436e-10	1.06014	0.0095	1	PTPRF	0	intronic
rs61769642	1	44051630	A	G	0.3569	4.032e-10	1.06269	0.0097	0.982566	PTPRF	0	intronic
rs3791139	1	44051771	C	T	0.3579	8.645e-10	1.05993	0.0095	0.978254	PTPRF	0	intronic
rs3791140	1	44051778	A	G	0.3529	6.602e-10	1.06035	0.0095	1	PTPRF	0	intronic
rs501299	1	44051834	C	A	0.3529	6.131e-12	1.07864	0.011	1	PTPRF	0	intronic
rs61769643	1	44052198	A	G	0.2803	3.493e-08	1.06003	0.0106	0.706786	PTPRF	0	intronic
rs10890261	1	44052377	G	T	0.2485	4.55e-14	1.08981	0.0114	0.867744	PTPRF	0	intronic
rs58097944	1	44054994	A	G	0.4334	6.227e-07	1.0477	0.0094	0.706081	PTPRF	0	intronic
rs573350	1	44057950	C	T	0.2495	5.938e-14	1.08926	0.0114	0.862562	PTPRF	0	intronic
rs605709	1	44058467	T	C	0.3549	6.258e-10	1.06067	0.0095	0.99121	PTPRF	0	intronic
rs72673082	1	44059242	A	G	0.3539	4.941e-10	1.06162	0.0096	0.995595	PTPRF	0	intronic
rs583040	1	44060483	A	G	0.3539	3.839e-10	1.06247	0.0097	0.995595	PTPRF	0	intronic
rs674725	1	44061795	T	C	0.2475	1.816e-13	1.08752	0.0114	0.853156	PTPRF	0	intronic
rs673253	1	44062154	T	C	0.4105	1.043e-09	1.05887	0.0094	0.784037	PTPRF	0	intronic
rs673242	1	44062159	T	C	0.3539	4.625e-10	1.06162	0.0096	0.995595	PTPRF	0	intronic
rs56175694	1	44065148	T	C	0.3539	4.73e-10	1.0612	0.0095	0.995595	PTPRF	0	intronic
rs596522	1	44066424	A	C	0.3539	4.178e-10	1.06162	0.0096	0.995595	PTPRF	0	intronic
rs492929	1	44068275	A	G	0.2813	3.025e-08	1.06035	0.0106	0.701629	PTPRF	0	intronic
rs530373	1	44070032	G	A	0.3032	2.281e-10	1.07154	0.0109	0.666147	PTPRF	0	intronic
rs17371903	1	44070691	G	A	0.3519	4.751e-10	1.06109	0.0095	0.986771	PTPRF	0	intronic
rs631248	1	44071221	A	G	0.2624	2.781e-14	1.09024	0.0114	0.839993	PTPRF	0	exonic
rs618369	1	44071796	T	G	0.33	2.991e-08	1.06481	0.0113	1	PTPRF	0	intronic
rs539096	1	44072420	G	A	0.2575	7.561e-13	1.0847	0.0113	0.787212	PTPRF	0	intronic
rs519669	1	44075505	C	G	0.2575	6.976e-13	1.08448	0.0113	0.79655	PTPRF	0	intronic
rs11210887	1	44076019	A	G	0.336	9.195e-15	1.08188	0.0102	1	PTPRF	0	intronic
rs549845	1	44076469	A	G	0.336	9.033e-15	1.08199	0.0102	1	PTPRF	0	intronic
rs499257	1	44078384	C	T	0.3628	2.913e-13	1.07519	0.0099	0.882293	PTPRF	0	intronic
rs3791151	1	44078602	A	C	0.326	6.652e-09	1.05887	0.0099	0.822099	PTPRF	0	intronic
rs603542	1	44079411	C	T	0.3618	3.842e-13	1.07476	0.0099	0.886145	PTPRF	0	intronic
rs55684236	1	44080009	A	G	0.326	1.529e-08	1.05622	0.0097	0.822099	PTPRF	0	intronic
rs588657	1	44080412	C	T	0.2893	2.487e-11	1.07487	0.0108	0.764098	PTPRF	0	intronic
rs34004799	1	44080543	AT	A	0.2833	NA	NA	NA	0.78111	PTPRF	0	intronic
rs513373	1	44081389	C	T	0.2823	NA	NA	NA	0.776413	PTPRF	0	intronic
rs516790	1	44081712	G	T	0.2823	3.75e-11	1.0739	0.0108	0.776413	PTPRF	0	intronic
rs516921	1	44081762	G	T	0.2326	3.635e-09	1.07058	0.0116	0.606849	PTPRF	0	intronic
rs517849	1	44081873	C	A	0.2833	8.863e-11	1.07283	0.0108	0.78111	PTPRF	0	intronic
rs667676	1	44082216	A	G	0.2833	8.489e-11	1.07283	0.0108	0.78111	PTPRF	0	intronic
rs653953	1	44083015	A	G	0.3559	1.368e-12	1.07262	0.0099	0.85797	PTPRF	0	intronic
rs571862	1	44083110	T	C	0.2833	9.174e-11	1.07283	0.0108	0.78111	PTPRF	0	intronic
rs641365	1	44083507	C	T	0.2843	8.913e-11	1.07283	0.0108	0.784792	PTPRF	0	exonic
rs641351	1	44083519	A	G	0.2843	8.905e-11	1.07283	0.0108	0.784792	PTPRF	0	exonic
rs639929	1	44083874	G	A	0.2823	8.4e-11	1.07294	0.0108	0.777454	PTPRF	0	intronic
rs1143701	1	44084739	T	C	0.2833	9.222e-11	1.07262	0.0108	0.78111	PTPRF	0	exonic
rs568639	1	44086080	C	T	0.2823	1.967e-10	1.07144	0.0108	0.766809	PTPRF	0	intronic
rs1143702	1	44086831	T	C	0.3559	1.637e-12	1.07262	0.0099	0.85797	PTPRF	0	exonic
rs673485	1	44087496	T	C	0.2654	2.718e-10	1.07251	0.0111	0.715227	PTPRF	0	intronic
rs643445	1	44089632	G	A	0.2833	1.019e-10	1.0724	0.0108	0.78111	PTPRF	288	downstream
rs559575	1	44089940	G	A	0.2833	9.467e-11	1.07262	0.0108	0.78111	PTPRF	596	downstream
rs531459	1	44090675	C	T	0.2833	9.722e-11	1.07251	0.0108	0.78111	PTPRF	1331	intergenic
rs628342	1	44090736	T	C	0.2833	9.855e-11	1.07251	0.0108	0.78111	PTPRF	1392	intergenic
rs2916568	1	44091274	G	A	0.2833	1.021e-10	1.0724	0.0108	0.78111	PTPRF	1930	intergenic
rs34269157	1	44092542	CA	C	0.4394	NA	NA	NA	0.63589	PTPRF	3198	intergenic
rs10890268	1	44095108	G	A	0.2823	9.623e-11	1.07251	0.0108	0.777454	PTPRF	5764	intergenic
rs11429972	1	44096568	ATT	A	0.3668	NA	NA	NA	0.832098	PTPRF	7224	intergenic
rs34031066	1	44097055	A	AT	0.3022	NA	NA	NA	0.681935	PTPRF	7711	intergenic
rs34832226	1	44097353	C	CT	0.2873	NA	NA	NA	0.752163	PTPRF	8009	intergenic
rs12405972	1	44097438	T	G	0.3241	2.111e-09	1.06311	0.0102	0.81506	PTPRF	8094	intergenic
rs2970609	1	44097514	G	C	0.2833	1.048e-10	1.07229	0.0108	0.78111	PTPRF	8170	intergenic
rs2970610	1	44097530	C	T	0.3618	5.663e-13	1.0739	0.0099	0.886145	PTPRF	8186	intergenic
rs61769649	1	44098506	A	G	0.3241	4.605e-09	1.06024	0.01	0.81506	PTPRF	9162	intergenic
rs6657348	1	44098651	C	G	0.2833	NA	NA	NA	0.78111	PTPRF	9307	intergenic
rs55656032	1	44098739	T	C	0.2734	NA	NA	NA	0.696577	PTPRF	9395	intergenic
rs56201009	1	44098746	G	A	0.2803	NA	NA	NA	0.77022	PTPRF	9402	intergenic
rs74864351	1	44098904	GAAA	G	0.2833	NA	NA	NA	0.78111	PTPRF	9560	intergenic
rs585711	1	44099863	T	G	0.2833	1.223e-10	1.07208	0.0108	0.78111	PTPRF	10519	intergenic
rs585652	1	44099910	C	T	0.2833	1.223e-10	1.07208	0.0108	0.78111	PTPRF	10566	intergenic
rs11210892	1	44100084	A	G	0.3618	7.891e-13	1.07358	0.0099	0.886145	PTPRF	10740	intergenic
rs501861	1	44101440	A	T	0.2893	NA	NA	NA	0.760661	PTPRF	12096	intergenic
rs35393217	1	44101648	A	G	0.3241	7.129e-09	1.05855	0.0098	0.81506	PTPRF	12304	intergenic
rs664728	1	44101714	T	A	0.2833	9.966e-11	1.0724	0.0108	0.78111	PTPRF	12370	intergenic
rs664336	1	44101800	G	A	0.2833	9.947e-11	1.0724	0.0108	0.78111	PTPRF	12456	intergenic
rs530201	1	44102257	C	T	0.2833	9.954e-11	1.0724	0.0108	0.78111	PTPRF	12913	intergenic
rs35290231	1	44103033	A	G	0.3241	7.271e-09	1.05844	0.0098	0.81506	KDM4A	12795	intergenic
rs2970606	1	44103498	G	A	0.2863	1.992e-11	1.07487	0.0108	0.793233	KDM4A	12330	intergenic
rs564318	1	44103714	A	G	0.2863	1.977e-11	1.07487	0.0108	0.793233	KDM4A	12114	intergenic
rs11210897	1	44104455	G	C	0.2972	NA	NA	NA	0.759658	KDM4A	11373	intergenic
rs11210898	1	44104461	G	C	0.2972	NA	NA	NA	0.759658	KDM4A	11367	intergenic
rs11210899	1	44104466	T	G	0.2972	NA	NA	NA	0.759658	KDM4A	11362	intergenic
rs12080079	1	44104574	T	G	0.2863	NA	NA	NA	0.793233	KDM4A	11254	intergenic
rs36016466	1	44104616	A	AT	0.2833	NA	NA	NA	0.78111	KDM4A	11212	intergenic
rs61354663	1	44104618	A	AT	0.2833	NA	NA	NA	0.78111	KDM4A	11210	intergenic
rs486883	1	44105004	T	C	0.2863	2.13e-11	1.07498	0.0108	0.793233	KDM4A	10824	intergenic
rs649504	1	44105948	C	T	0.2863	1.913e-11	1.07498	0.0108	0.793233	KDM4A	9880	intergenic
rs574736	1	44106266	T	C	0.2863	1.826e-11	1.07509	0.0108	0.793233	KDM4A	9562	intergenic
rs636547	1	44106516	A	C	0.2863	1.827e-11	1.07509	0.0108	0.793233	KDM4A	9312	intergenic
rs581005	1	44106986	T	G	0.2863	1.837e-11	1.07509	0.0108	0.793233	KDM4A	8842	intergenic
rs2367724	1	44107428	T	C	0.3588	3.763e-13	1.07466	0.0099	0.846974	KDM4A	8400	intergenic
rs6429630	1	44107777	C	T	0.2873	NA	NA	NA	0.789421	KDM4A	8051	intergenic
rs694197	1	44107956	T	C	0.2873	1.918e-11	1.07498	0.0108	0.789421	KDM4A	7872	intergenic
rs483679	1	44108119	A	T	0.2873	2.027e-11	1.07487	0.0108	0.789421	KDM4A	7709	intergenic
rs594293	1	44109199	G	A	0.2873	2.038e-11	1.07487	0.0108	0.789421	KDM4A	6629	intergenic
rs607296	1	44109749	G	A	0.3598	2.014e-12	1.0767	0.0105	0.843869	KDM4A	6079	intergenic
rs541550	1	44109816	T	G	0.33	NA	NA	NA	0.670911	KDM4A	6012	intergenic
rs609171	1	44110216	C	A	0.2863	1.886e-11	1.07509	0.0108	0.793233	KDM4A	5612	intergenic
rs620851	1	44110489	G	A	0.2873	2.062e-11	1.07487	0.0108	0.789421	KDM4A	5339	intergenic
rs530531	1	44110656	T	C	0.3638	5.733e-07	1.06099	0.0118	0.615989	KDM4A	5172	intergenic
rs623965	1	44111187	G	A	0.2873	1.972e-11	1.07498	0.0108	0.789421	KDM4A	4641	intergenic
rs55666439	1	44111212	G	T	0.3241	6.8e-09	1.05823	0.0098	0.81506	KDM4A	4616	intergenic
rs61768370	1	44111963	T	A	0.3241	5.679e-09	1.05897	0.0098	0.81506	KDM4A	3865	intergenic
rs72883034	1	44112379	C	T	0.2873	1.903e-11	1.07498	0.0108	0.789421	KDM4A	3449	intergenic
rs61259097	1	44112695	CA	C	0.2873	NA	NA	NA	0.796976	KDM4A	3133	intergenic
rs147154109	1	44113108	C	CA	0.3241	NA	NA	NA	0.81506	KDM4A	2720	intergenic
rs6687921	1	44113156	A	G	0.2863	NA	NA	NA	0.793233	KDM4A	2672	intergenic
rs6429631	1	44113441	C	T	0.2863	1.958e-11	1.07498	0.0108	0.793233	KDM4A	2387	intergenic
rs617521	1	44114199	T	G	0.2863	2.014e-11	1.07498	0.0108	0.793233	KDM4A	1629	intergenic
rs513862	1	44114405	T	A	0.2863	1.882e-08	1.07079	0.0122	0.793233	KDM4A	1423	intergenic
rs34929797	1	44114661	A	AT	0.2863	NA	NA	NA	0.793233	KDM4A	1167	intergenic
rs519357	1	44115022	G	A	0.2863	1.809e-11	1.07509	0.0108	0.793233	KDM4A	806	upstream
rs631758	1	44115054	C	A	0.2863	NA	NA	NA	0.793233	KDM4A	774	upstream
rs517191	1	44116466	A	G	0.3241	1.893e-08	1.05475	0.0095	0.81506	KDM4A	0	intronic
rs660899	1	44117006	T	G	0.326	2.05e-08	1.05464	0.0095	0.805861	KDM4A	0	intronic
rs61768371	1	44118406	A	G	0.3241	3.38e-09	1.06067	0.01	0.81506	KDM4A	0	intronic
rs2274465	1	44121557	G	C	0.3241	2.711e-09	1.06131	0.01	0.81506	KDM4A	0	intronic
rs11589584	1	44122473	G	T	0.3241	4.25e-09	1.05982	0.0099	0.81506	KDM4A	0	intronic
rs509173	1	44123502	A	G	0.2863	1.217e-11	1.07584	0.0108	0.793233	KDM4A	0	intronic
rs559481	1	44123866	G	A	0.2326	4.782e-10	1.07401	0.0115	0.612537	KDM4A	0	intronic
rs61768372	1	44123988	T	C	0.3241	2.029e-09	1.06216	0.0101	0.81506	KDM4A	0	intronic
rs11590619	1	44126709	C	G	0.3241	2.633e-08	1.05285	0.0093	0.81506	KDM4A	0	intronic
rs1973512	1	44128047	G	A	0.2863	6.867e-12	1.07691	0.0108	0.793233	KDM4A	0	intronic
rs656131	1	44129099	C	T	0.3479	3.814e-10	1.06481	0.01	0.908592	KDM4A	0	intronic
rs6658300	1	44129209	C	T	0.332	7.756e-08	1.05665	0.0102	0.842157	KDM4A	0	intronic
rs669446	1	44129779	G	A	0.3459	1.831e-08	1.05844	0.0101	1	KDM4A	0	intronic
rs489319	1	44131794	T	C	0.3141	7.927e-09	1.05908	0.01	0.753635	KDM4A	0	intronic
rs607062	1	44133016	C	T	0.2972	6.2e-11	1.07176	0.0106	0.862749	KDM4A	0	intronic
rs618678	1	44133299	T	C	0.3161	7.224e-09	1.05929	0.01	0.743486	KDM4A	0	intronic
rs3791033	1	44134077	C	T	0.3121	9.453e-09	1.05792	0.0098	0.761559	KDM4A	0	intronic
rs586339	1	44137257	A	C	0.2972	5.843e-11	1.07176	0.0106	0.862749	KDM4A	0	exonic
rs10789442	1	44140075	C	A	0.3161	4.822e-09	1.06109	0.0101	0.742688	KDM4A	0	intronic
rs9787076	1	44141149	C	A	0.3121	1.117e-08	1.05739	0.0098	0.761559	KDM4A	0	intronic
rs3791034	1	44145130	G	A	0.3141	2.202e-08	1.05591	0.0097	0.752842	KDM4A	0	intronic
rs139754583	1	44147579	GT	G	0.2962	NA	NA	NA	0.685502	KDM4A	0	intronic
rs4660257	1	44148168	C	T	0.2942	5.487e-10	1.06492	0.0101	0.742144	KDM4A	0	intronic
rs4660740	1	44148617	G	A	0.2455	2.073e-09	1.06599	0.0107	0.962096	KDM4A	0	intronic
rs6697354	1	44151015	G	T	0.3151	2.295e-12	1.07498	0.0103	1	KDM4A	0	intronic
rs150623615	1	44151435	T	TCAA	0.3151	NA	NA	NA	1	KDM4A	0	intronic
rs61768374	1	44151633	G	T	0.2942	7.375e-10	1.06386	0.0101	0.742144	KDM4A	0	intronic
rs113688544	1	44151911	T	C	0.2455	1.93e-09	1.06641	0.0107	0.962096	KDM4A	0	intronic
rs1971342	1	44152189	A	G	0.2942	5.251e-10	1.06503	0.0101	0.742144	KDM4A	0	intronic
rs11805774	1	44152715	A	G	0.2942	5.474e-10	1.06481	0.0101	0.742144	KDM4A	0	intronic
rs17401357	1	44153619	C	G	0.2942	5.19e-10	1.06492	0.0101	0.742144	KDM4A	0	intronic
rs3791035	1	44154479	C	G	0.2942	5.273e-10	1.06535	0.0102	0.742144	KDM4A	0	intronic
rs3791036	1	44155383	G	A	0.3151	2.459e-12	1.07487	0.0103	1	KDM4A	0	intronic
rs2270972	1	44158129	G	C	0.2942	5.961e-10	1.06418	0.01	0.742144	KDM4A	0	intronic
rs3838464	1	44162584	C	CA	0.2952	NA	NA	NA	0.748931	KDM4A	0	intronic
rs56319043	1	44171211	T	C	0.2465	1.239e-09	1.06769	0.0108	1	KDM4A-AS1	0	ncRNA_intronic
rs112984125	1	44173423	A	G	0.2913	5.934e-10	1.06535	0.0102	0.771778	KDM4A-AS1:ST3GAL3	00:00:00	ncRNA_intronic
rs304303	1	44178070	G	T	0.3032	1.89e-11	1.07283	0.0105	0.91532	ST3GAL3:RP11-184I16.4	00:00:00	ncRNA_intronic
rs112767823	1	44181245	TA	T	0.3161	NA	NA	NA	0.649947	ST3GAL3:RP11-184I16.4	00:00:00	ncRNA_intronic
rs17531412	1	44182244	G	A	0.2913	8.749e-10	1.06343	0.01	0.770338	ST3GAL3:RP11-184I16.4	00:00:00	ncRNA_intronic
rs6429636	1	44183540	T	G	0.3151	7.019e-10	1.07509	0.0117	0.970859	ST3GAL3:RP11-184I16.4	00:00:00	ncRNA_intronic
rs112361411	1	44183923	T	C	0.2913	8.628e-10	1.06354	0.01	0.770338	ST3GAL3:RP11-184I16.4	00:00:00	ncRNA_intronic
rs11420276	1	44184192	G	GT	0.2893	NA	NA	NA	0.775422	ST3GAL3:RP11-184I16.4	00:00:00	ncRNA_intronic
rs10890273	1	44186444	A	T	0.3151	5.469e-12	1.0739	0.0103	0.970859	ST3GAL3:RP11-184I16.4	00:00:00	ncRNA_intronic
rs11810109	1	44186812	T	A	0.2913	6.632e-10	1.06471	0.0102	0.770338	ST3GAL3:RP11-184I16.4	00:00:00	ncRNA_intronic
rs12410155	1	44188465	C	A	0.2913	9.847e-10	1.06322	0.01	0.770338	ST3GAL3:RP11-184I16.4	00:00:00	ncRNA_intronic
rs12410444	1	44188719	G	A	0.2913	1.437e-09	1.06226	0.01	0.770338	ST3GAL3:RP11-184I16.4	00:00:00	ncRNA_intronic
rs58097850	1	44189311	C	CT	0.2913	NA	NA	NA	0.770338	ST3GAL3:RP11-184I16.4	00:00:00	ncRNA_intronic
rs11210907	1	44191759	T	C	0.3151	8.977e-12	1.07283	0.0103	0.970859	ST3GAL3:RP11-184I16.4	00:00:00	ncRNA_intronic
rs10890275	1	44194216	G	T	0.3151	1.008e-11	1.07283	0.0103	0.970859	ST3GAL3	0	intronic
rs4660259	1	44194534	G	A	0.3151	1.013e-11	1.07272	0.0103	0.970859	ST3GAL3	0	intronic
rs4660260	1	44195353	C	T	0.3151	1.008e-11	1.07283	0.0103	0.970859	ST3GAL3	0	intronic
rs4660743	1	44195404	T	C	0.3141	9.545e-12	1.07294	0.0103	0.966065	ST3GAL3	0	intronic
rs55803885	1	44195619	AAG	A	0.3151	NA	NA	NA	0.970859	ST3GAL3	0	intronic
rs11275853	1	44196194	GTTTCTGATTTCTT	G	0.2922	NA	NA	NA	0.766456	ST3GAL3	0	intronic
rs7538463	1	44196416	A	T	0.3151	NA	NA	NA	0.970859	ST3GAL3	0	intronic
rs3862228	1	44196945	T	C	0.3151	7.983e-12	1.07304	0.0103	0.970859	ST3GAL3	0	intronic
rs147263689	1	44197228	A	AT	0.341	NA	NA	NA	0.78271	ST3GAL3	0	intronic
rs6429637	1	44198531	G	A	0.2992	3.886e-08	1.05781	0.0102	0.734052	ST3GAL3	0	intronic
rs11320852	1	44198651	C	CT	0.3121	NA	NA	NA	0.881119	ST3GAL3	0	intronic
rs6673970	1	44199469	C	A	0.2992	8.017e-08	1.05559	0.0101	0.734052	ST3GAL3	0	intronic
rs11338876	1	44199979	GT	G	0.337	NA	NA	NA	0.631702	ST3GAL3	0	intronic
rs12118210	1	44199979	G	T	0.4612	NA	NA	NA	0.631702	ST3GAL3	0	NA
rs3791040	1	44202733	G	A	0.3042	1.073e-07	1.05475	0.01	0.717589	ST3GAL3	0	intronic
rs3838466	1	44202786	C	CA	0.2992	NA	NA	NA	0.734052	ST3GAL3	0	intronic
rs3791041	1	44202991	G	A	0.3082	4.364e-10	1.06748	0.0105	0.937806	ST3GAL3	0	intronic
rs10749850	1	44205094	C	T	0.3072	3.747e-10	1.06791	0.0105	0.93324	ST3GAL3	0	intronic
rs1013793	1	44207553	T	C	0.3032	8.513e-08	1.05527	0.01	0.721166	ST3GAL3	0	intronic
rs1029632	1	44207899	A	C	0.3032	9.082e-08	1.05517	0.01	0.721166	ST3GAL3	0	intronic
rs1472661	1	44209075	T	C	0.3032	2.215e-07	1.05222	0.0098	0.721166	ST3GAL3	0	intronic
rs10599480	1	44209514	T	TCC	0.3221	NA	NA	NA	0.873845	ST3GAL3	0	intronic
rs59305903	1	44210191	T	C	0.3032	2.145e-07	1.05232	0.0098	0.721166	ST3GAL3	0	intronic
rs6686238	1	44210253	G	C	0.3101	1.827e-10	1.06897	0.0105	0.928699	ST3GAL3	0	intronic
rs201958677	1	44210326	A	T	0.341	NA	NA	NA	0.608136	ST3GAL3	0	intronic
rs6696529	1	44210387	A	T	0.3062	2.407e-07	1.05201	0.0098	0.719284	ST3GAL3	0	intronic
rs6429638	1	44211010	G	A	0.3101	1.787e-10	1.06908	0.0105	0.928699	ST3GAL3	0	intronic
rs10692321	1	44211119	A	ACT	0.3032	NA	NA	NA	0.721166	ST3GAL3	0	intronic
rs2158956	1	44211697	C	T	0.3101	1.771e-10	1.06908	0.0105	0.928699	ST3GAL3	0	intronic
rs35545005	1	44212133	A	AT	0.333	NA	NA	NA	0.692382	ST3GAL3	0	intronic
rs28833034	1	44212942	G	A	0.3101	1.739e-10	1.06908	0.0105	0.928699	ST3GAL3	0	intronic
rs112646031	1	44213051	G	C	0.2972	4.59e-08	1.05665	0.0101	0.739873	ST3GAL3	0	intronic
rs7549094	1	44213178	A	C	0.3101	1.892e-10	1.06897	0.0105	0.928699	ST3GAL3	0	intronic
rs7551551	1	44213482	A	C	0.2972	7.768e-08	1.05485	0.0099	0.739873	ST3GAL3	0	intronic
rs7511800	1	44214269	T	A	0.2952	9.541e-08	1.05443	0.0099	0.744346	ST3GAL3	0	intronic
rs55722803	1	44214545	TA	T	0.3101	NA	NA	NA	0.928699	ST3GAL3	0	intronic
rs56338811	1	44214888	G	A	0.3032	2.234e-07	1.05232	0.0098	0.721166	ST3GAL3	0	intronic
rs56367078	1	44215015	T	G	0.3032	2.183e-07	1.05232	0.0098	0.721166	ST3GAL3	0	intronic
rs56701980	1	44215412	C	T	0.3032	2.375e-07	1.05222	0.0098	0.721166	ST3GAL3	0	intronic
rs12062824	1	44215859	G	A	0.3032	2.217e-07	1.05232	0.0098	0.721166	ST3GAL3	0	intronic
rs6668616	1	44216376	C	T	0.3032	6.331e-08	1.05696	0.0102	0.721166	ST3GAL3	0	intronic
rs11584382	1	44216634	T	C	0.2992	1.436e-07	1.05338	0.0099	0.734052	ST3GAL3	0	intronic
rs6669157	1	44216876	C	T	0.3101	1.914e-10	1.06908	0.0105	0.928699	ST3GAL3	0	intronic
rs6700256	1	44216887	A	G	0.3032	2.216e-07	1.05232	0.0098	0.721166	ST3GAL3	0	intronic
rs6429639	1	44217753	A	G	0.3032	2.23e-07	1.05232	0.0098	0.721166	ST3GAL3	0	intronic
rs3791042	1	44219275	C	T	0.3101	1.939e-10	1.06908	0.0105	0.928699	ST3GAL3	0	intronic
rs3791043	1	44219546	T	G	0.3032	2.285e-07	1.05222	0.0098	0.721166	ST3GAL3	0	intronic
rs3791044	1	44219933	A	G	0.2972	8.217e-08	1.05475	0.0099	0.739873	ST3GAL3	0	intronic
rs6678767	1	44220670	A	G	0.3032	2.231e-07	1.05232	0.0098	0.721166	ST3GAL3	0	intronic
rs11210912	1	44220737	G	T	0.3032	2.275e-07	1.05222	0.0098	0.721166	ST3GAL3	0	intronic
rs61768408	1	44220747	A	G	0.2515	4.001e-07	1.05317	0.0102	0.94129	ST3GAL3	0	intronic
rs202215468	1	44221787	A	G	0.3151	NA	NA	NA	0.641115	ST3GAL3	0	intronic
rs11581514	1	44222204	G	A	0.3032	2.343e-07	1.05222	0.0098	0.721166	ST3GAL3	0	intronic
rs36004035	1	44222218	TAC	T	0.3499	NA	NA	NA	0.759429	ST3GAL3	0	intronic
rs11587515	1	44222570	T	C	0.2992	1.464e-07	1.05338	0.0099	0.734052	ST3GAL3	0	intronic
rs11210913	1	44222597	A	G	0.3101	1.944e-10	1.06908	0.0105	0.928699	ST3GAL3	0	intronic
rs11210914	1	44223456	C	T	0.3032	2.373e-07	1.05222	0.0098	0.721166	ST3GAL3	0	intronic
rs113726331	1	44223676	TAAAC	T	0.3032	NA	NA	NA	0.721166	ST3GAL3	0	intronic
rs72678674	1	44224688	A	G	0.2465	5.592e-09	1.06983	0.0116	0.914004	ST3GAL3	0	intronic
rs112518613	1	44224985	C	T	0.3032	2.367e-07	1.05211	0.0098	0.721166	ST3GAL3	0	intronic
rs7513994	1	44225051	G	A	0.2445	1.017e-08	1.06652	0.0112	0.656441	ST3GAL3	0	intronic
rs6664485	1	44225532	C	T	0.3032	2.31e-07	1.05211	0.0098	0.721166	ST3GAL3	0	intronic
rs6665014	1	44226004	G	T	0.2445	1.017e-08	1.06652	0.0112	0.656441	ST3GAL3	0	intronic
rs7520053	1	44226657	G	A	0.3002	8.834e-08	1.0557	0.0101	0.723176	ST3GAL3	0	intronic
rs201546697	1	44226980	A	AT	0.2932	NA	NA	NA	0.72931	ST3GAL3	0	intronic
rs11210915	1	44227579	G	A	0.3101	NA	NA	NA	0.928699	ST3GAL3	0	intronic
rs7551644	1	44228016	T	A	0.3042	1.7e-07	1.0538	0.01	0.710549	ST3GAL3	0	intronic
rs4660261	1	44229597	A	G	0.3101	1.768e-10	1.0693	0.0105	0.928699	ST3GAL3	0	intronic
rs56352978	1	44231480	G	A	0.2962	NA	NA	NA	0.733056	ST3GAL3	0	intronic
rs56009633	1	44231481	T	C	0.3012	NA	NA	NA	0.726735	ST3GAL3	0	intronic
rs3842543	1	44231607	C	CA	0.3101	NA	NA	NA	0.928699	ST3GAL3	0	intronic
rs3791046	1	44231807	A	C	0.2992	1.181e-07	1.05506	0.0101	0.734052	ST3GAL3	0	intronic
rs11210916	1	44232926	A	G	0.2992	1.171e-07	1.05506	0.0101	0.734052	ST3GAL3	0	intronic
rs71579310	1	44233495	TA	T	0.3439	NA	NA	NA	0.788922	ST3GAL3	0	intronic
rs6656457	1	44233662	C	G	0.3032	2.111e-07	1.05317	0.01	0.721166	ST3GAL3	0	intronic
rs4660745	1	44234076	T	C	0.3032	2.108e-07	1.05317	0.01	0.721166	ST3GAL3	0	intronic
rs11210917	1	44234520	A	T	0.3032	2.105e-07	1.05317	0.01	0.721166	ST3GAL3	0	intronic
rs3791047	1	44236114	G	A	0.3012	1.034e-07	1.05506	0.0101	0.726735	ST3GAL3	0	intronic
rs7531165	1	44237247	T	C	0.3012	1.025e-07	1.05506	0.0101	0.726735	ST3GAL3	0	intronic
rs7516647	1	44237465	T	C	0.2972	7.62e-08	1.05559	0.0101	0.739873	ST3GAL3	0	intronic
rs11320873	1	44237701	C	CT	0.3032	NA	NA	NA	0.867555	ST3GAL3	0	intronic
rs10890280	1	44238218	G	A	0.3012	1.051e-07	1.05506	0.0101	0.726735	ST3GAL3	0	intronic
rs72678680	1	44240221	A	G	0.2515	8.06e-08	1.05961	0.0108	0.94129	ST3GAL3	0	intronic
rs7529895	1	44241870	T	C	0.2962	5.553e-08	1.05686	0.0102	0.743615	ST3GAL3	0	intronic
rs11587427	1	44243049	C	T	0.2515	8.37e-08	1.05961	0.0108	0.94129	ST3GAL3	0	intronic
rs12119149	1	44243283	T	C	0.3101	1.564e-10	1.0694	0.0105	0.928699	ST3GAL3	0	intronic
rs61768432	1	44243561	T	A	0.3002	9.024e-08	1.0558	0.0101	0.730383	ST3GAL3	0	intronic
rs55695044	1	44243658	T	C	0.3002	9.023e-08	1.0558	0.0101	0.730383	ST3GAL3	0	intronic
rs7543520	1	44243866	C	T	0.3101	1.551e-10	1.0694	0.0105	0.928699	ST3GAL3	0	intronic
rs11590279	1	44244183	T	C	0.2962	5.311e-08	1.05717	0.0102	0.743615	ST3GAL3	0	intronic
rs2158954	1	44244667	A	G	0.3002	8.093e-08	1.05601	0.0101	0.730383	ST3GAL3	0	intronic
rs12083110	1	44245049	C	T	0.3002	9.018e-08	1.0558	0.0101	0.730383	ST3GAL3	0	intronic
rs10890281	1	44245939	A	C	0.3002	1.098e-07	1.05506	0.0101	0.730383	ST3GAL3	0	intronic
rs7546040	1	44247233	G	C	0.3101	1.547e-10	1.0693	0.0105	0.928699	ST3GAL3	0	intronic
rs35891206	1	44248230	ACT	A	0.3062	NA	NA	NA	0.910797	ST3GAL3	0	intronic
rs12354267	1	44248272	C	T	0.3012	7.334e-08	1.0558	0.0101	0.72838	ST3GAL3	0	intronic
rs60879458	1	44248419	CT	C	0.2972	NA	NA	NA	0.732521	ST3GAL3	0	intronic
rs12760274	1	44249344	G	A	0.3181	3.107e-06	1.05012	0.0105	0.637619	ST3GAL3	0	intronic
rs917294	1	44249485	G	A	0.2515	2.632e-10	1.07337	0.0112	0.661574	ST3GAL3	0	intronic
1:44250787:G:T	1	44250787	G	T	0.2863	NA	NA	NA	0.71379	ST3GAL3	0	intronic
rs145902657	1	44277918	GA	G	0.2843	NA	NA	NA	0.69005	ST3GAL3	0	intronic
rs3011216	1	44296439	G	C	0.4732	3.388e-09	1.05971	0.0098	1	ST3GAL3	0	intronic
rs37452	1	44297573	C	A	0.3151	1.841e-10	1.0693	0.0105	0.934655	ST3GAL3	0	intronic
rs3011217	1	44303266	G	A	0.3151	4.54e-10	1.0678	0.0105	0.934655	ST3GAL3	0	intronic
rs3011219	1	44306120	G	A	0.3141	1.415e-10	1.06983	0.0105	0.938877	ST3GAL3	0	intronic
rs2906471	1	44306422	T	C	0.3141	1.582e-10	1.06962	0.0105	0.938877	ST3GAL3	0	intronic
rs3011220	1	44308867	G	A	0.3181	1.171e-10	1.07015	0.0105	0.931396	ST3GAL3	0	intronic
rs12723279	1	44310744	T	C	0.3151	1.387e-10	1.06983	0.0105	0.934655	ST3GAL3	0	intronic
rs11210931	1	44310875	A	G	0.3141	1.358e-10	1.06983	0.0105	0.938877	ST3GAL3	0	intronic
rs2367804	1	44314266	T	C	0.3131	3.364e-10	1.06833	0.0105	0.952066	ST3GAL3	0	intronic
rs713191	1	44314553	G	A	0.2942	2.298e-08	1.06131	0.0107	0.868731	ST3GAL3	0	intronic
rs2040950	1	44315113	C	G	0.2942	1.565e-08	1.06205	0.0107	0.868731	ST3GAL3	0	intronic
rs3011222	1	44317545	T	C	0.2942	1.858e-08	1.06173	0.0106	0.868731	ST3GAL3	0	intronic
rs3011223	1	44318286	C	T	0.2942	1.428e-08	1.06216	0.0106	0.868731	ST3GAL3	0	intronic
rs3011224	1	44318483	T	C	0.2942	1.715e-08	1.06184	0.0106	0.868731	ST3GAL3	0	intronic
rs2906468	1	44319007	G	A	0.2555	1.231e-09	1.06983	0.0111	0.691678	ST3GAL3	0	intronic
rs3011225	1	44319373	A	G	0.2555	1.178e-09	1.06983	0.0111	0.691678	ST3GAL3	0	intronic
rs3094954	1	44320919	T	C	0.2942	1.743e-08	1.06184	0.0106	0.868731	ST3GAL3	0	intronic
rs4660753	1	44321044	A	G	0.2942	1.778e-08	1.06173	0.0106	0.868731	ST3GAL3	0	intronic
rs4660754	1	44321218	T	G	0.2932	1.624e-08	1.06184	0.0106	0.872933	ST3GAL3	0	intronic
rs2906466	1	44322220	G	A	0.2942	1.255e-08	1.06237	0.0106	0.868731	ST3GAL3	0	intronic
rs3952787	1	44323244	C	T	0.3221	NA	NA	NA	0.855674	ST3GAL3	0	intronic
rs3011228	1	44325995	G	A	0.2942	1.635e-08	1.06194	0.0106	0.868731	ST3GAL3	0	intronic
rs2906458	1	44336389	A	G	0.2853	7.226e-09	1.06428	0.0108	0.910114	ST3GAL3	0	intronic
rs2906457	1	44338575	C	A	0.3052	7.761e-11	1.07176	0.0106	0.99554	ST3GAL3	0	intronic
rs34754704	1	44340149	G	GT	0.2863	NA	NA	NA	0.914164	ST3GAL3	0	intronic
rs2527776	1	44345292	A	G	0.3062	6.019e-11	1.07176	0.0106	1	ST3GAL3	0	intronic
rs2485997	1	44345841	C	G	0.2853	NA	NA	NA	0.910114	ST3GAL3	0	intronic
rs2428852	1	44346875	A	G	0.2863	6.157e-09	1.06471	0.0108	0.914164	ST3GAL3	0	intronic
rs810680	1	44347856	T	C	0.2863	5.821e-09	1.06471	0.0108	0.914164	ST3GAL3	0	intronic
rs803679	1	44349405	A	G	0.2465	6.382e-10	1.0724	0.0113	0.737401	ST3GAL3	0	intronic
rs803678	1	44350898	T	G	0.3052	7.679e-11	1.07154	0.0106	0.99554	ST3GAL3	0	intronic
rs803675	1	44353237	A	G	0.2465	7.407e-10	1.07208	0.0113	0.737401	ST3GAL3	0	intronic
rs2485996	1	44354661	T	C	0.2863	6.681e-09	1.0646	0.0108	0.914164	ST3GAL3	0	intronic
rs803682	1	44362623	A	G	0.3052	7.969e-11	1.07154	0.0106	0.99554	ST3GAL3	0	intronic
rs534850248	1	44362709	AT	ATT	0.2584	NA	NA	NA	0.676167	ST3GAL3	0	intronic
rs199662254	1	44362709	ATT	A	0.1103	NA	NA	NA	0.676167	ST3GAL3	0	intronic
rs803680	1	44364370	C	G	0.2873	5.602e-09	1.06503	0.0108	0.909394	ST3GAL3	0	intronic
rs3791101	1	44366250	A	G	0.2982	4.235e-09	1.06322	0.0104	0.702102	ST3GAL3	0	intronic
rs3791102	1	44366617	T	C	0.2853	1.632e-08	1.06311	0.0108	0.901057	ST3GAL3	0	intronic
rs11210934	1	44369435	A	G	0.3042	2.814e-10	1.06972	0.0107	0.982132	ST3GAL3	0	intronic
rs11210935	1	44369444	A	G	0.2465	1.015e-09	1.07133	0.0113	0.728202	ST3GAL3	0	intronic
rs12058552	1	44377286	T	C	0.1829	NA	NA	NA	0.866223	ST3GAL3	0	intronic
rs12084459	1	44377297	G	A	0.2038	NA	NA	NA	0.938273	ST3GAL3	0	intronic
rs71518480	1	44377301	C	A	0.2087	NA	NA	NA	0.869	ST3GAL3	0	intronic
rs201869658	1	44377305	A	C	0.2087	NA	NA	NA	0.869	ST3GAL3	0	intronic
rs199898784	1	44377306	G	T	0.2087	NA	NA	NA	0.869	ST3GAL3	0	intronic
rs4314918	1	44377503	A	G	0.1998	1.658e-08	1.0709	0.0121	0.961088	ST3GAL3	0	intronic
rs3791112	1	44379248	G	T	0.2396	3.815e-07	1.05971	0.0114	0.756096	ST3GAL3	0	intronic
rs6674176	1	44379957	A	G	0.1998	1.646e-08	1.0709	0.0121	0.961088	ST3GAL3	0	intronic
rs4660262	1	44382524	A	G	0.2594	9.497e-09	1.06641	0.0112	0.779314	ST3GAL3	0	intronic
rs67307631	1	44383341	T	TTA	0.2396	NA	NA	NA	0.764075	ST3GAL3	0	intronic
rs573834844	1	44383791	CTCTTTTT	C	0.2416	NA	NA	NA	0.755582	ST3GAL3	0	intronic
rs4660756	1	44383914	T	C	0.2972	1.296e-08	1.06152	0.0105	0.678127	ST3GAL3	0	intronic
rs9326136	1	44390392	T	C	0.2624	8.116e-09	1.06684	0.0112	0.765475	ST3GAL3	0	intronic
rs11210936	1	44391438	T	A	0.2396	4.19e-07	1.05961	0.0114	0.764075	ST3GAL3	0	intronic
rs532992459	1	44392277	CA	C	0.2634	NA	NA	NA	0.751064	ST3GAL3	0	intronic
rs11578313	1	44392792	A	G	0.2584	8.372e-09	1.06663	0.0112	0.775332	ST3GAL3	0	intronic
rs2352990	1	44393276	A	T	0.2386	6.757e-07	1.05855	0.0115	0.758092	ST3GAL3	0	intronic
rs4031031	1	44393533	T	C	0.2584	1.909e-08	1.06524	0.0113	0.767097	ST3GAL3	0	intronic
rs12127226	1	44395309	T	C	0.2406	4.813e-07	1.05929	0.0114	0.770096	ST3GAL3	0	intronic
rs2108202	1	44395786	T	C	0.2406	4.613e-07	1.05929	0.0114	0.770096	ST3GAL3	0	exonic
rs6801	1	44396646	G	C	0.2406	5.303e-07	1.05897	0.0114	0.770096	ST3GAL3	0	UTR3
rs12726706	1	44399942	A	G	0.2425	3.743e-07	1.05971	0.0114	0.774091	ARTN	0	intronic
rs3762422	1	44400532	A	T	0.2604	7.468e-09	1.06705	0.0112	0.766236	ARTN	0	intronic
rs12127737	1	44402565	A	G	0.2584	1.191e-08	1.06631	0.0113	0.759635	ARTN	0	UTR3
rs6671164	1	44403489	T	G	0.2386	4.38e-07	1.0595	0.0114	0.780875	ARTN	575	downstream
rs144092820	1	44404992	AAG	A	0.2336	NA	NA	NA	0.718729	ARTN	2078	intergenic
rs371631690	1	44404993	GA	G	0.2336	NA	NA	NA	0.718729	ARTN	2079	intergenic
rs34830883	1	44405339	C	T	0.2535	5.286e-08	1.06492	0.0116	0.741944	ARTN	2425	intergenic
rs11210937	1	44405563	C	T	0.1998	1.603e-08	1.07111	0.0122	1	ARTN	2649	intergenic
rs6680421	1	44408969	A	C	0.2396	5.6e-07	1.05897	0.0115	0.776572	RP11-7O11.3	1072	intergenic
rs4448553	1	44411589	G	A	0.2416	4.902e-07	1.0594	0.0115	0.768054	RP11-7O11.3	0	ncRNA_intronic
rs3791116	1	44414156	A	T	0.2356	3.643e-06	1.05485	0.0115	0.758538	IPO13	0	intronic
rs2240447	1	44415415	T	C	0.2366	4.028e-06	1.05475	0.0116	0.764508	IPO13	0	exonic
rs7556565	1	44416090	T	C	0.2366	0.0002554	1.0498	0.0133	0.764508	IPO13	0	intronic
rs6675620	1	44417630	T	C	0.2366	1.37e-06	1.05717	0.0115	0.764508	IPO13	0	intronic
rs4660263	1	44421433	C	A	0.2366	1.588e-06	1.05654	0.0115	0.764508	IPO13	0	intronic
rs5773817	1	44421677	C	CAA	0.2654	NA	NA	NA	0.623172	IPO13	0	intronic
rs4660758	1	44424879	G	T	0.2356	3.708e-06	1.05475	0.0115	0.758538	IPO13	0	intronic
rs2301993	1	44426025	A	G	0.2366	1.46e-06	1.05696	0.0115	0.764508	IPO13	0	intronic
rs12145999	1	44428632	T	C	0.2366	5.657e-06	1.05359	0.0115	0.764508	IPO13	0	intronic
rs3828146	1	44428715	T	C	0.2366	5.223e-06	1.0538	0.0115	0.764508	IPO13	0	intronic
rs3791119	1	44431362	G	C	0.2366	4.603e-06	1.05411	0.0115	0.764508	IPO13	0	intronic
rs3791120	1	44431715	C	T	0.2366	5.028e-06	1.0538	0.0115	0.764508	IPO13	0	UTR5
rs4660759	1	44432500	G	C	0.2366	5.286e-06	1.05369	0.0115	0.764508	IPO13	0	intronic
rs7412307	1	44433864	G	C	0.2018	3.848e-08	1.06865	0.0121	0.948407	IPO13	169	downstream
rs7161	1	44438974	T	C	0.2555	2.126e-07	1.06003	0.0112	0.716134	DPH2	0	UTR3
rs4660761	1	44440146	A	G	0.2008	2.874e-08	1.06962	0.0121	0.941972	ATP6V0B	12	upstream
rs12410334	1	44442521	C	A	0.2008	4.029e-08	1.06887	0.0121	0.941972	ATP6V0B	0	intronic
rs4567315	1	44454839	C	T	0.2634	1.026e-07	1.06184	0.0113	0.671952	B4GALT2	0	intronic
rs12738136	1	44455217	A	G	0.2624	1.193e-07	1.06152	0.0113	0.668803	B4GALT2	0	intronic
rs12403025	1	44457215	A	G	0.2684	1.42e-07	1.06131	0.0113	0.606216	CCDC24:SLC6A9	00:00:00	UTR3
rs12403036	1	44457305	A	G	0.2684	1.305e-07	1.06162	0.0113	0.606216	CCDC24:SLC6A9	00:00:00	exonic
rs10890286	1	44458928	C	T	0.2684	1.448e-07	1.06141	0.0113	0.606216	CCDC24:SLC6A9	00:00:00	intronic
rs35911583	1	44459115	G	GA	0.2724	NA	NA	NA	0.60195	CCDC24:SLC6A9	00:00:00	intronic
rs113551349	1	44475123	T	C	0.2783	3.517e-09	1.06759	0.0111	1	SLC6A9	0	intronic
rs3791129	1	44480093	A	G	0.3131	8.647e-09	1.06556	0.011	0.727515	SLC6A9	0	intronic
rs6738560	2	145634153	A	G	0.2803	3.013e-07	0.94904	0.0102	0.678395	TEX41	0	ncRNA_intronic
rs6430070	2	145638365	A	G	0.2793	NA	NA	NA	0.672991	TEX41:RP11-514A9.1	00:00:00	ncRNA_intronic
rs11332407	2	145640609	A	AT	0.2465	NA	NA	NA	0.727806	TEX41	0	ncRNA_intronic
rs4662402	2	145644545	T	C	0.2793	4.449e-07	0.9498	0.0102	0.682003	TEX41	0	ncRNA_intronic
rs10928231	2	145645756	C	T	0.2793	5.063e-07	0.94999	0.0102	0.666194	TEX41	0	ncRNA_intronic
rs10928232	2	145645775	A	G	0.2783	4.383e-07	0.94971	0.0102	0.676599	TEX41	0	ncRNA_intronic
rs1438896	2	145646072	C	T	0.2793	3.95e-07	0.94942	0.0102	0.666194	TEX41	0	ncRNA_intronic
rs17479393	2	145653287	T	A	0.2217	2.242e-08	1.06194	0.0107	0.936089	TEX41	0	ncRNA_intronic
rs148912137	2	145658303	T	C	0.2197	2.069e-08	1.06216	0.0108	0.936145	TEX41	0	ncRNA_intronic
rs143288026	2	145664860	C	CA	0.2087	NA	NA	NA	0.828976	TEX41	0	ncRNA_intronic
rs72854415	2	145675338	G	A	0.2256	1.418e-08	1.0629	0.0108	0.949186	TEX41	0	ncRNA_intronic
rs72854416	2	145675468	A	G	0.2247	1.346e-08	1.06301	0.0108	0.954309	TEX41	0	ncRNA_intronic
rs10928235	2	145678114	T	A	0.2256	1.767e-07	1.06684	0.0124	0.960061	TEX41	0	ncRNA_intronic
rs58117425	2	145681570	A	G	0.2117	3.673e-07	1.05749	0.011	0.880702	TEX41	0	ncRNA_intronic
rs11680871	2	145682219	T	C	0.2247	1.175e-08	1.06332	0.0108	0.954309	TEX41	0	ncRNA_intronic
rs11684042	2	145684278	A	G	0.2237	1.226e-08	1.06322	0.0108	0.959934	TEX41	0	ncRNA_intronic
rs75153133	2	145690649	G	A	0.2247	1.292e-08	1.06311	0.0108	0.96568	TEX41	0	ncRNA_intronic
rs144495495	2	145692649	C	CAT	0.2256	NA	NA	NA	0.960061	TEX41	0	ncRNA_intronic
rs11682379	2	145693921	T	C	0.2237	1.212e-08	1.06322	0.0108	0.959934	TEX41	0	ncRNA_intronic
rs1371044	2	145695907	A	G	0.2107	3.35e-07	1.0576	0.011	0.886493	TEX41	0	ncRNA_intronic
rs61277213	2	145700572	CAT	C	0.2237	NA	NA	NA	0.959934	TEX41	0	ncRNA_intronic
rs786250	2	145701992	T	C	0.3221	1.087e-06	1.04875	0.0098	0.617239	TEX41	0	ncRNA_intronic
rs72854449	2	145704420	G	A	0.2783	1.835e-07	1.05464	0.0102	0.742962	TEX41	0	ncRNA_intronic
rs9646682	2	145712376	G	C	0.2783	1.617e-07	1.05485	0.0102	0.742962	TEX41	0	ncRNA_intronic
rs1438898	2	145714354	C	A	0.2227	4.877e-09	1.06492	0.0108	1	TEX41	0	ncRNA_intronic
rs72854462	2	145720139	G	A	0.2227	4.957e-09	1.06481	0.0107	1	TEX41	0	ncRNA_intronic
rs11674165	2	145725530	G	A	0.2773	1.984e-07	1.05432	0.0102	0.737351	TEX41	0	ncRNA_intronic
rs55944332	2	145726621	G	A	0.2087	1.176e-07	1.05993	0.011	0.920348	TEX41	0	ncRNA_intronic
rs12151653	2	145726656	T	C	0.2773	1.905e-07	1.05454	0.0102	0.737351	TEX41	0	ncRNA_intronic
rs72854464	2	145728994	G	T	0.2783	1.656e-07	1.05464	0.0102	0.742962	TEX41	0	ncRNA_intronic
rs10185667	2	145754503	T	C	0.2584	6.045e-05	1.04404	0.0107	0.635395	TEX41	0	ncRNA_intronic
rs34123605	3	20448709	CA	C	0.3141	NA	NA	NA	0.619269	RP11-669C19.1	16654	intergenic
rs13073592	3	20454069	G	C	0.3141	1.177e-05	1.04383	0.0098	0.619269	RP11-669C19.1	22014	intergenic
rs4857947	3	20454661	T	G	0.3171	1.74e-05	1.04279	0.0098	0.621912	RP11-669C19.1	22606	intergenic
rs1540801	3	20454969	G	A	0.3171	1.73e-05	1.04279	0.0098	0.621912	RP11-669C19.1	22914	intergenic
rs35012429	3	20456967	G	A	0.3191	1.773e-05	1.04269	0.0097	0.613837	RP11-669C19.1	24912	intergenic
rs34063976	3	20457054	G	A	0.3201	2.024e-05	1.04248	0.0098	0.610549	RP11-669C19.1	24999	intergenic
rs34028995	3	20460332	A	AT	0.3191	NA	NA	NA	0.613837	RP11-669C19.1	28277	intergenic
rs6801593	3	20465084	T	G	0.3171	1.172e-05	1.04436	0.0099	0.614782	RP11-669C19.1	33029	intergenic
rs62241847	3	20466465	G	A	0.3161	1.348e-05	1.04331	0.0098	0.611058	RP11-669C19.1	34410	intergenic
rs4468996	3	20469296	C	T	0.3211	8.01e-06	1.04477	0.0098	0.633016	RP11-669C19.1	37241	intergenic
rs148627118	3	20470313	A	G	0.3201	7.564e-06	1.04498	0.0098	0.63649	RP11-669C19.1	38258	intergenic
rs142082736	3	20470382	G	A	0.3201	7.38e-06	1.04509	0.0098	0.63649	RP11-669C19.1	38327	intergenic
rs112820269	3	20470605	C	T	0.3231	NA	NA	NA	0.639291	RP11-669C19.1	38550	intergenic
rs79490491	3	20470933	A	G	0.3191	7.573e-06	1.04498	0.0098	0.641251	RP11-669C19.1	38878	intergenic
rs4858202	3	20473721	T	C	0.331	4.047e-05	1.04081	0.0098	0.623436	RP11-669C19.1	41666	intergenic
rs144327714	3	20474053	A	AC	0.3211	NA	NA	NA	0.633016	RP11-669C19.1	41998	intergenic
rs34295970	3	20475440	G	T	0.3211	6.069e-06	1.04561	0.0099	0.633016	RP11-669C19.1	43385	intergenic
rs12637258	3	20478203	G	A	0.3241	8.513e-06	1.04467	0.0098	0.635896	RP11-669C19.1	46148	intergenic
rs6807409	3	20478847	T	C	0.329	3.974e-05	1.04081	0.0097	0.615649	RP11-669C19.1	46792	intergenic
rs34251198	3	20482387	GCAAT	G	0.3191	NA	NA	NA	0.641251	RP11-669C19.1	50332	intergenic
rs1607659	3	20485862	A	G	0.3201	7.746e-06	1.04488	0.0098	0.63649	RP11-669C19.1	53807	intergenic
rs13094122	3	20486008	T	C	0.3221	9.534e-06	1.04415	0.0098	0.643996	RP11-669C19.1	53953	intergenic
rs1520053	3	20495023	C	T	0.3191	1e-05	1.04425	0.0098	0.641251	RNU6-815P	54112	intergenic
rs17193310	3	20495221	G	T	0.3221	1.012e-05	1.04446	0.0098	0.643996	RNU6-815P	53914	intergenic
rs1520052	3	20497334	T	C	0.3221	1.201e-05	1.04362	0.0098	0.643996	RNU6-815P	51801	intergenic
rs13060043	3	20499252	G	C	0.3191	1.096e-05	1.04394	0.0098	0.641251	RNU6-815P	49883	intergenic
rs6775230	3	20512533	C	G	0.3231	3.213e-06	1.04655	0.0098	0.658778	RNU6-815P	36602	intergenic
rs34028349	3	20515315	C	T	0.326	5.744e-06	1.04477	0.0097	0.661559	RNU6-815P	33820	intergenic
rs2174556	3	20517242	C	T	0.332	3.563e-05	1.04019	0.0095	0.676051	RNU6-815P	31893	intergenic
rs2174557	3	20517271	C	T	0.3241	8.384e-06	1.04362	0.0096	0.69343	RNU6-815P	31864	intergenic
rs139106143	3	20521962	TA	T	0.3439	NA	NA	NA	0.796565	RNU6-815P	27173	intergenic
rs4858212	3	20522900	T	C	0.3489	3.899e-07	1.05348	0.0103	0.799785	RNU6-815P	26235	intergenic
rs149138932	3	20536107	TTTTATTTA	T	0.3449	NA	NA	NA	0.817084	RNU6-815P	13028	intergenic
rs13082170	3	20538433	G	A	0.3459	1.839e-06	1.0454	0.0093	0.820292	RNU6-815P	10702	intergenic
rs4470543	3	20544243	T	G	0.3459	8.043e-07	1.04833	0.0096	0.820292	RNU6-815P	4892	intergenic
rs34929628	3	20551248	CTT	C	0.3429	NA	NA	NA	0.817295	RNU6-815P	1999	intergenic
rs7620685	3	20552462	A	G	0.3439	3.089e-07	1.05033	0.0096	0.82117	RNU6-815P	3213	intergenic
rs993279	3	20557951	A	G	0.3429	2.784e-07	1.05106	0.0097	0.817975	RNU6-815P	8702	intergenic
rs9852349	3	20563474	T	G	0.4076	1.239e-06	1.04666	0.0094	0.873096	RNU6-815P	14225	intergenic
rs11928374	3	20564559	C	T	0.3857	4.69e-08	1.05306	0.0095	1	RNU6-815P	15310	intergenic
rs4858218	3	20565304	T	C	0.3439	7.588e-07	1.04896	0.0097	0.829196	RNU6-815P	16055	intergenic
rs1523354	3	20568323	G	C	0.3429	7.774e-07	1.04896	0.0097	0.834023	RNU6-815P	19074	intergenic
rs4858219	3	20569193	T	G	0.3429	7.968e-07	1.04875	0.0096	0.834023	RNU6-815P	19944	intergenic
rs73041017	3	20571461	T	C	0.3449	5.236e-07	1.05054	0.0098	0.832441	RNU6-815P	22212	intergenic
rs4858221	3	20571893	G	C	0.3827	2.228e-07	1.05043	0.0095	0.986993	RNU6-815P	22644	intergenic
rs4858222	3	20572238	A	G	0.3827	2.193e-07	1.05043	0.0095	0.986993	RNU6-815P	22989	intergenic
rs7618347	3	20576376	A	G	0.3668	4.933e-05	1.03946	0.0095	0.669785	RNU6-815P	27127	intergenic
rs10706719	3	20576383	TA	T	0.3668	NA	NA	NA	0.669785	RNU6-815P	27134	intergenic
rs7652778	3	20576495	G	A	0.3678	5.17e-05	1.03884	0.0094	0.672846	RNU6-815P	27246	intergenic
rs1523353	3	20577053	T	C	0.3668	4.636e-05	1.03956	0.0095	0.669785	RNU6-815P	27804	intergenic
rs1523352	3	20577197	T	C	0.3668	4.443e-05	1.03977	0.0095	0.669785	RNU6-815P	27948	intergenic
rs1523351	3	20577473	T	C	0.3668	5.2e-05	1.03925	0.0095	0.669785	RNU6-815P	28224	intergenic
rs7644505	3	20577602	T	C	0.3668	5.126e-05	1.03915	0.0095	0.669785	RNU6-815P	28353	intergenic
rs7646891	3	20577813	A	C	0.3668	5.114e-05	1.03925	0.0095	0.669785	RNU6-815P	28564	intergenic
rs9843917	3	20577938	C	T	0.3668	5.227e-05	1.03925	0.0095	0.669785	RNU6-815P	28689	intergenic
rs9824283	3	20578028	A	G	0.3668	5.133e-05	1.03925	0.0095	0.669785	RNU6-815P	28779	intergenic
rs9865299	3	20578099	T	A	0.3668	5.173e-05	1.03925	0.0095	0.669785	RNU6-815P	28850	intergenic
rs969167	3	20578377	G	A	0.3668	4.662e-05	1.03977	0.0096	0.669785	RNU6-815P	29128	intergenic
rs969168	3	20578462	G	A	0.3668	5.293e-05	1.03915	0.0095	0.669785	RNU6-815P	29213	intergenic
rs149168289	3	20578543	GTTA	G	0.331	NA	NA	NA	0.716911	RNU6-815P	29294	intergenic
rs969169	3	20578590	A	C	0.3668	5.121e-05	1.03925	0.0095	0.669785	RNU6-815P	29341	intergenic
rs10440098	3	20578998	C	T	0.3668	5.593e-05	1.03873	0.0094	0.669785	RNU6-815P	29749	intergenic
rs17201596	3	20579442	C	G	0.3718	3.734e-05	1.03987	0.0095	0.680465	RNU6-815P	30193	intergenic
rs1027776	3	20580051	T	C	0.3658	4.92e-06	1.04415	0.0095	0.70101	RNU6-815P	30802	intergenic
rs1027777	3	20580104	T	C	0.3648	5.24e-06	1.04488	0.0096	0.69674	RNU6-815P	30855	intergenic
rs1027778	3	20580127	G	T	0.3648	3.943e-06	1.0454	0.0096	0.697849	RNU6-815P	30878	intergenic
rs62242108	3	20634437	A	G	0.2614	1.035e-06	1.05306	0.0106	0.641621	RNU6-815P	85188	intergenic
rs62242109	3	20636866	A	G	0.2624	2.251e-07	1.05612	0.0105	0.672824	RNU6-815P	87617	intergenic
rs4858234	3	20644092	C	T	0.2336	7.136e-06	1.04833	0.0105	0.715592	RNU6-815P	94843	intergenic
rs5847064	3	20646256	TATTA	T	0.2336	NA	NA	NA	0.676393	RNU6-815P	97007	intergenic
rs4414869	3	20646288	C	T	0.2336	1.523e-05	1.04666	0.0106	0.676393	RNU6-815P	97039	intergenic
rs62242110	3	20652153	G	A	0.2177	8.638e-06	1.04928	0.0108	0.802926	RNU6-815P	102904	intergenic
rs2886641	3	20656661	C	T	0.2177	3.033e-06	1.05159	0.0108	0.802926	RNU6-815P	107412	intergenic
rs62242111	3	20662634	C	G	0.2425	2.273e-07	1.05548	0.0104	0.812782	RNU6-815P	113385	intergenic
rs62242112	3	20662735	T	C	0.2435	2.596e-07	1.05517	0.0104	0.809281	RNU6-815P	113486	intergenic
rs1500412	3	20667279	G	A	0.2177	3.731e-06	1.05106	0.0108	0.802926	RNU6-815P	118030	intergenic
rs1500411	3	20667349	C	A	0.2177	3.777e-06	1.05106	0.0108	0.802926	RNU6-815P	118100	intergenic
rs4858241	3	20669071	G	T	0.33	1.292e-09	1.06046	0.0097	1	RNU6-815P	119822	intergenic
rs4858243	3	20669668	G	T	0.2157	2.335e-06	1.05222	0.0108	0.812986	RNU6-815P	120419	intergenic
rs572502717	3	20672004	TA	TAAA	0.2058	NA	NA	NA	0.766132	RNU6-815P	122755	intergenic
rs57521770	3	20672004	TA	T	0.0825	NA	NA	NA	0.766132	RNU6-815P	122755	intergenic
rs4019656	3	20673101	C	A	0.2425	9.518e-08	1.05728	0.0104	0.814074	RNU6-815P	123852	intergenic
3:20684398:G:GTT	3	20684398	G	GTT	0.02883	NA	NA	NA	0.813638	RNU6-815P	135149	NA
3:20684398:G:GT	3	20684398	G	GT	0.3191	NA	NA	NA	0.813638	RNU6-815P	135149	intergenic
rs62237468	3	20689091	C	T	0.2416	1.319e-07	1.05643	0.0104	0.81763	RNU6-815P	139842	intergenic
rs4857964	3	20690199	A	T	0.2406	1.163e-07	1.05665	0.0104	0.821298	RNU6-815P	140950	intergenic
rs17808771	3	20691823	T	A	0.2416	1.218e-07	1.05654	0.0104	0.81763	RNU6-815P	142574	intergenic
rs4857967	3	20693161	C	A	0.2157	4.29e-06	1.05075	0.0108	0.822585	RNU6-815P	143912	intergenic
rs62237490	3	20698323	G	C	0.2127	2.26e-06	1.05285	0.0109	0.808085	RNU6-815P	149074	intergenic
rs62237491	3	20700102	A	T	0.2147	3.871e-06	1.05106	0.0108	0.817722	RNU6-815P	150853	intergenic
rs62237493	3	20702044	T	G	0.2127	3.786e-06	1.05148	0.0109	0.808085	RNU6-815P	152795	intergenic
rs7630795	3	20703509	T	C	0.2406	1.533e-07	1.05622	0.0104	0.821298	RNU6-815P	154260	intergenic
rs112479801	3	20703576	C	A	0.2157	4.228e-06	1.05075	0.0108	0.822585	RNU6-815P	154327	intergenic
rs7644564	3	20703682	G	A	0.2406	1.466e-07	1.05633	0.0104	0.821298	RNU6-815P	154433	intergenic
rs2008935	3	20705659	G	A	0.2416	1.522e-07	1.05612	0.0104	0.816394	RNU6-815P	156410	intergenic
rs62237494	3	20706373	A	G	0.2416	NA	NA	NA	0.816394	RNU6-815P	157124	intergenic
rs17809304	3	20707357	A	T	0.2406	3.814e-07	1.05432	0.0104	0.821298	RNU6-815P	158108	intergenic
rs62237495	3	20707752	G	C	0.2406	2.356e-07	1.05506	0.0104	0.821298	RNU6-815P	158503	intergenic
rs1566478	3	20710619	C	T	0.2416	3.269e-07	1.05454	0.0104	0.81763	RNU6-815P	161370	intergenic
rs1566479	3	20710994	C	T	0.2425	3.063e-07	1.05454	0.0104	0.814074	RNU6-815P	161745	intergenic
rs56168640	3	20712594	T	G	0.2416	3.947e-07	1.05443	0.0104	0.82763	RNU6-815P	163345	intergenic
rs62237497	3	20713907	T	C	0.2425	1.148e-07	1.05675	0.0104	0.842873	RNU6-815P	164658	intergenic
rs4857968	3	20714580	A	G	0.2425	1.186e-07	1.05654	0.0104	0.842873	RNU6-815P	165331	intergenic
rs62237499	3	20717763	G	T	0.2445	9.059e-08	1.05686	0.0103	0.834294	RNU6-815P	168514	intergenic
rs62237500	3	20718719	A	C	0.2336	3.859e-08	1.05919	0.0105	0.971966	RNU6-815P	169470	intergenic
rs2366534	3	20719148	C	G	0.3499	8.215e-09	1.05696	0.0096	0.982771	RNU6-815P	169899	intergenic
rs62237501	3	20719310	A	G	0.2376	4.838e-08	1.05844	0.0104	0.983301	RNU6-815P	170061	intergenic
rs62237502	3	20719402	A	G	0.3469	5.673e-09	1.05749	0.0096	0.986932	RNU6-815P	170153	intergenic
rs62237503	3	20719448	A	G	0.3479	6.322e-09	1.0576	0.0096	0.991322	RNU6-815P	170199	intergenic
rs62237504	3	20719807	T	C	0.3479	6.502e-09	1.05749	0.0096	0.991322	RNU6-815P	170558	intergenic
rs1846723	3	20719997	T	C	0.3479	1.622e-09	1.0594	0.0096	0.991265	RNU6-815P	170748	intergenic
rs1500422	3	20720138	A	G	0.3479	7.446e-09	1.05728	0.0096	0.991322	RNU6-815P	170889	intergenic
rs62237505	3	20721086	G	A	0.2266	5.085e-07	1.05485	0.0106	0.922704	RNU6-815P	171837	intergenic
rs56285459	3	20721818	G	A	0.3499	1.752e-09	1.05929	0.0096	0.991408	RNU6-815P	172569	intergenic
rs55712289	3	20721919	T	C	0.3489	1.796e-09	1.05919	0.0096	0.995664	RNU6-815P	172670	intergenic
rs1604133	3	20722330	C	A	0.3489	2.296e-09	1.05897	0.0096	0.995664	RNU6-815P	173081	intergenic
rs2886697	3	20724204	A	G	0.3479	7.898e-10	1.06056	0.0096	1	RNU6-815P	174955	intergenic
rs55686218	3	20724936	T	C	0.3479	1.985e-09	1.05897	0.0095	1	RNU6-815P	175687	intergenic
rs62237509	3	20724955	A	T	0.2376	1.724e-08	1.06024	0.0104	0.994384	RNU6-815P	175706	intergenic
rs56135409	3	20725016	A	C	0.3459	1.697e-09	1.0595	0.0096	0.991288	RNU6-815P	175767	intergenic
rs17203361	3	20725113	G	A	0.4076	1.016e-07	1.05117	0.0094	0.771792	RNU6-815P	175864	intergenic
rs146857768	3	20725273	TTATAA	T	0.3479	NA	NA	NA	1	RNU6-815P	176024	intergenic
rs4858250	3	20726642	A	G	0.3469	1.6e-09	1.05929	0.0095	0.995633	RNU6-815P	177393	intergenic
rs4858251	3	20726646	T	C	0.3469	1.607e-09	1.05929	0.0095	0.995633	RNU6-815P	177397	intergenic
rs9866656	3	20726723	A	G	0.4165	7.638e-09	1.05612	0.0095	1	RNU6-815P	177474	intergenic
rs56286961	3	20727350	G	A	0.2376	1.481e-08	1.06056	0.0104	0.994384	RNU6-815P	178101	intergenic
rs6550551	3	20727565	C	G	0.4165	1.187e-08	1.05548	0.0095	1	RNU6-815P	178316	intergenic
rs62234961	3	20727961	A	G	0.2366	1.462e-08	1.06056	0.0104	1	RNU6-815P	178712	intergenic
rs4858252	3	20728521	A	G	0.4165	1.242e-08	1.05559	0.0095	1	RNU6-815P	179272	intergenic
rs4858253	3	20729091	T	C	0.3499	2.271e-09	1.05876	0.0096	0.982576	RNU6-815P	179842	intergenic
rs4858254	3	20729909	T	C	0.2366	8.167e-08	1.0576	0.0104	1	RNU6-815P	180660	intergenic
rs17809510	3	20731513	T	C	0.2366	5.769e-07	1.05475	0.0107	0.808603	RNU6-815P	182264	intergenic
rs62234986	3	20733131	C	A	0.2406	1.759e-07	1.05654	0.0105	0.830246	RNU6-815P	183882	intergenic
rs62234987	3	20735965	C	T	0.2336	1.045e-07	1.05834	0.0107	0.801252	RNU6-815P	186716	intergenic
rs34602620	3	20736098	GT	G	0.3569	NA	NA	NA	0.74874	RNU6-815P	186849	intergenic
rs62234988	3	20736873	C	T	0.2515	2.659e-09	1.06322	0.0103	0.900633	RNU6-815P	187624	intergenic
rs1392576	3	20737789	G	A	0.4195	1.166e-08	1.0557	0.0095	0.981411	RNU6-815P	188540	intergenic
rs17809565	3	20738089	G	A	0.2515	2.593e-09	1.06343	0.0103	0.900633	RNU6-815P	188840	intergenic
rs2366311	3	20740333	G	C	0.2515	2.686e-09	1.06343	0.0103	0.900633	RNU6-815P	191084	intergenic
rs62234989	3	20741531	C	A	0.2356	1.237e-07	1.05834	0.0107	0.81363	RNU6-815P	192282	intergenic
rs11915547	3	20741672	T	G	0.4046	7.436e-08	1.0519	0.0094	0.764302	RNU6-815P	192423	intergenic
rs55964255	3	20742291	T	C	0.2505	2.894e-09	1.06332	0.0103	0.895082	RNU6-815P	193042	intergenic
rs62234991	3	20744496	A	G	0.2515	2.78e-09	1.06364	0.0104	0.900633	RNU6-815P	195247	intergenic
rs62234992	3	20748320	G	T	0.2525	1.654e-09	1.0646	0.0104	0.896566	RNU6-815P	199071	intergenic
rs62234993	3	20748433	G	A	0.2396	7.706e-08	1.05866	0.0106	0.825083	RNU6-815P	199184	intergenic
rs4858255	3	20750741	G	A	0.2406	7.63e-08	1.05876	0.0106	0.820121	RNU6-815P	201492	intergenic
rs62234994	3	20750951	G	A	0.2406	7.661e-08	1.05876	0.0106	0.820121	RNU6-815P	201702	intergenic
rs9839849	3	20751876	A	C	0.3429	3.099e-06	1.04791	0.01	0.74768	RNU6-815P	202627	intergenic
rs149281157	3	43284917	C	A	0.003976	NA	NA	NA	0.663995	AC104434.1	32553	intergenic
rs143670826	3	43300382	G	A	0.003976	NA	NA	NA	0.663995	SNRK	27621	intergenic
rs77121015	3	43349018	T	C	0.003976	NA	NA	NA	0.663995	SNRK	0	intronic
rs116280538	3	43351302	C	G	0.003976	NA	NA	NA	0.663995	SNRK	0	intronic
rs116283645	3	43409844	A	G	0.003976	NA	NA	NA	0.663995	SNRK:ANO10	00:00:00	intronic
rs77463213	3	43432024	T	C	0.1551	1.283e-07	0.93193	0.0133	0.634006	SNRK:ANO10	00:00:00	intronic
3:43433655:C:CTTTA	3	43433655	C	CTTTA	0.1551	NA	NA	NA	0.634006	SNRK:ANO10	00:00:00	intronic
rs115052506	3	43435521	C	G	0.003976	NA	NA	NA	0.663995	SNRK:ANO10	00:00:00	intronic
rs199839695	3	43437572	T	A	0.1561	NA	NA	NA	0.629165	SNRK:ANO10	00:00:00	intronic
rs56023784	3	43439423	C	T	0.1571	1.238e-07	0.93193	0.0133	0.628515	SNRK:ANO10	00:00:00	intronic
rs1105263	3	43445129	G	A	0.003976	NA	NA	NA	0.663995	SNRK:ANO10	00:00:00	intronic
rs906155	3	43446343	C	T	0.1561	1.08e-07	0.93156	0.0133	0.633278	SNRK:ANO10	00:00:00	intronic
rs78131568	3	43455184	C	T	0.1561	1.529e-07	0.93249	0.0133	0.629165	SNRK:ANO10	00:00:00	intronic
rs12493769	3	43459624	G	A	0.1561	1.298e-07	0.93211	0.0133	0.629165	SNRK:ANO10	00:00:00	intronic
rs75919775	3	43460323	C	T	0.1551	1.099e-07	0.93165	0.0133	0.634006	SNRK:ANO10	00:00:00	intronic
rs7650267	3	43467895	C	T	0.159	1.129e-07	0.93183	0.0133	0.672108	ANO10	0	intronic
rs148983260	3	43476977	C	G	0.1571	1.261e-07	0.93211	0.0133	0.650961	ANO10	0	intronic
rs77402329	3	43477831	T	C	0.003976	NA	NA	NA	0.663995	ANO10	0	intronic
rs56029819	3	43478295	C	T	0.159	1.342e-07	0.93211	0.0133	0.672108	ANO10	0	intronic
rs201743040	3	43482705	AC	A	0.159	NA	NA	NA	0.672108	ANO10	0	intronic
rs146798531	3	43489828	TC	T	0.1173	NA	NA	NA	1	ANO10	0	intronic
rs75049991	3	43489900	G	A	0.003976	NA	NA	NA	0.663995	ANO10	0	intronic
rs17075726	3	43492362	C	G	0.003976	NA	NA	NA	0.663995	ANO10	0	intronic
rs7651078	3	43499018	G	A	0.1173	4.274e-08	0.92035	0.0152	1	ANO10	0	intronic
rs17473616	3	43499327	G	A	0.0497	7.676e-08	0.89691	0.0202	0.959386	ANO10	0	intronic
rs145682061	3	43500204	G	A	0.0497	4.277e-08	0.89485	0.0203	0.959386	ANO10	0	intronic
rs1026888	3	43501399	C	G	0.1173	4.089e-08	0.92008	0.0152	1	ANO10	0	intronic
rs72865005	3	43501988	C	T	0.1173	4.113e-08	0.92008	0.0152	1	ANO10	0	intronic
rs2372435	3	43505963	A	G	0.1173	4.096e-08	0.92008	0.0152	1	ANO10	0	intronic
rs7636753	3	43509838	T	A	0.1173	4.789e-08	0.92044	0.0152	1	ANO10	0	intronic
rs116248506	3	43516734	C	A	0.04871	5.357e-08	0.89574	0.0202	0.97931	ANO10	0	intronic
rs148597302	3	43518157	G	T	0.003976	NA	NA	NA	0.663995	ANO10	0	intronic
rs113875112	3	43523763	C	T	0.1173	3.887e-08	0.92026	0.0151	1	ANO10	0	intronic
rs72865013	3	43526814	T	C	0.1173	3.664e-08	0.91998	0.0151	1	ANO10:RP11-353H3.1	00:00:00	ncRNA_intronic
rs9809577	3	43528082	A	C	0.1471	NA	NA	NA	0.759207	ANO10	0	intronic
rs6441778	3	43531918	T	A	0.1173	3.672e-08	0.91998	0.0151	1	ANO10	0	intronic
rs114936850	3	43532163	T	C	0.04871	5.372e-08	0.89583	0.0202	0.97931	ANO10	0	intronic
rs113758058	3	43535282	T	C	0.1173	3.883e-08	0.92017	0.0151	1	ANO10	0	intronic
rs6802567	3	43537085	C	T	0.1193	7.241e-08	0.92182	0.0151	0.981115	ANO10	0	intronic
rs72865025	3	43538293	T	C	0.1183	4.892e-08	0.92072	0.0151	0.990486	ANO10	0	intronic
rs72865027	3	43541195	C	T	0.1173	3.953e-08	0.92035	0.0151	1	ANO10	0	intronic
rs147229293	3	43543061	AG	A	0.04871	NA	NA	NA	0.97931	ANO10	0	intronic
rs139099655	3	43544120	A	ATT	0.04871	NA	NA	NA	0.97931	ANO10	0	intronic
rs72865029	3	43544147	G	T	0.1173	3.909e-08	0.92026	0.0151	1	ANO10	0	intronic
rs77900081	3	43545228	T	G	0.04871	5.189e-08	0.89565	0.0202	0.97931	ANO10	0	intronic
rs114833281	3	43545543	G	C	0.04871	5.187e-08	0.89565	0.0202	0.97931	ANO10	0	intronic
rs10510737	3	43548659	G	A	0.1173	3.792e-08	0.92026	0.0151	1	ANO10	0	intronic
rs9758468	3	43550220	C	G	0.1173	NA	NA	NA	1	ANO10	0	intronic
rs9758483	3	43550230	G	T	0.1173	NA	NA	NA	1	ANO10	0	intronic
rs6772068	3	43552728	C	T	0.1173	4.056e-08	0.92035	0.0151	1	ANO10	0	intronic
rs17474028	3	43557505	A	G	0.04871	4.66e-08	0.89539	0.0202	0.97931	ANO10	0	intronic
rs922642	3	43558356	T	A	0.1183	3.752e-08	0.92017	0.0151	0.990712	ANO10	0	intronic
rs78879443	3	43563334	C	T	0.1173	4.633e-08	0.92072	0.0151	1	ANO10	0	intronic
rs17075754	3	43564734	C	T	0.1173	4.457e-08	0.92044	0.0152	1	ANO10	0	intronic
rs143261213	3	43565751	C	T	0.003976	NA	NA	NA	0.663995	ANO10	0	intronic
rs6795944	3	43580243	T	C	0.1173	6.653e-08	0.92164	0.0151	1	ANO10	0	intronic
rs17408953	3	43585523	C	T	0.04871	4.571e-08	0.89548	0.0202	0.97931	ANO10	0	intronic
rs549309524	3	43586435	TA	T	0.003976	NA	NA	NA	0.663995	ANO10	0	intronic
rs17075812	3	43589073	A	T	0.003976	NA	NA	NA	0.663995	ANO10	0	intronic
rs17409162	3	43591327	A	G	0.04871	4.671e-08	0.89548	0.0202	0.97931	ANO10	0	exonic
rs1842805	3	43591405	C	T	0.1163	6.885e-08	0.92173	0.0151	0.990438	ANO10	0	intronic
rs146191127	3	43601101	G	A	0.003976	NA	NA	NA	0.663995	ANO10	0	intronic
rs367901725	3	43607865	T	G	0.04871	NA	NA	NA	0.97931	ANO10	0	intronic
rs545580493	3	43608017	A	AC	0.04871	NA	NA	NA	0.97931	ANO10	0	intronic
rs56389778	3	43618280	C	T	0.04871	3.077e-08	0.8936	0.0203	0.97931	ANO10	0	exonic
rs17075840	3	43620393	C	T	0.003976	NA	NA	NA	0.663995	ANO10	0	intronic
rs114636078	3	43624565	A	G	0.003976	NA	NA	NA	0.663995	ANO10	0	intronic
rs77447893	3	43625177	C	T	0.04871	2.634e-08	0.89315	0.0203	0.97931	ANO10	0	intronic
rs78278487	3	43625888	T	C	0.04871	2.776e-08	0.89333	0.0203	0.97931	ANO10	0	intronic
rs139927136	3	43632465	A	C	0.04871	2.467e-08	0.89261	0.0204	0.97931	ANO10	0	intronic
rs147308084	3	43634731	C	A	0.04871	2.198e-08	0.89226	0.0204	0.97931	ANO10	0	intronic
rs4408847	3	43638569	C	A	0.003976	NA	NA	NA	0.663995	ANO10	0	intronic
rs186407585	3	43638662	G	T	0.0497	NA	NA	NA	0.961234	ANO10	0	intronic
rs190708443	3	43638665	A	C	0.04871	NA	NA	NA	0.97931	ANO10	0	intronic
rs185527776	3	43641269	C	G	0.04871	2.446e-08	0.89261	0.0204	0.97931	ANO10	0	intronic
rs2068969	3	43642156	C	T	0.003976	NA	NA	NA	0.663995	ANO10	0	intronic
rs150536743	3	43646436	G	A	0.04771	2.156e-08	0.89217	0.0204	1	ANO10	0	intronic
rs77513374	3	43650504	C	T	0.04771	1.725e-08	0.89154	0.0204	1	ANO10	0	intronic
rs115111850	3	43651029	G	A	0.04771	1.707e-08	0.89146	0.0204	1	ANO10	0	intronic
rs78080496	3	43652635	T	A	0.04771	2.008e-08	0.89181	0.0204	1	ANO10	0	intronic
rs149995977	3	43654488	C	T	0.04771	2.253e-08	0.89235	0.0204	1	ANO10	0	intronic
rs79233745	3	43658399	C	T	0.04771	1.782e-08	0.89163	0.0204	1	ANO10	0	intronic
rs75595272	3	43658540	G	T	0.04771	2.07e-08	0.89208	0.0204	1	ANO10	0	intronic
rs201412269	3	43659097	C	CTG	0.04771	NA	NA	NA	1	ANO10	0	intronic
rs565644253	3	43663479	G	A	0.003976	NA	NA	NA	0.663995	ANO10	0	UTR5
rs79488038	3	43665427	A	G	0.04771	2.219e-08	0.89217	0.0204	1	ANO10	0	intronic
rs2127723	3	43666464	T	G	0.04771	4.991e-08	0.88807	0.0218	1	ANO10	0	intronic
rs146981052	3	43669297	C	CAT	0.07654	NA	NA	NA	0.617173	ANO10	0	intronic
rs6762850	3	43672418	A	G	0.04771	2.177e-08	0.89244	0.0203	1	ANO10	0	intronic
rs10647741	3	43672466	G	GGTAT	0.04771	NA	NA	NA	1	ANO10	0	intronic
rs528181909	3	43673247	TAA	TA	0.0159	NA	NA	NA	1	ANO10	0	intronic
rs373728765	3	43673247	TAA	T	0.04771	NA	NA	NA	1	ANO10	0	intronic
rs7617071	3	43674950	T	G	0.04771	1.964e-08	0.89208	0.0203	1	ANO10	0	intronic
rs9831055	3	43677883	T	C	0.04771	2.466e-08	0.89279	0.0203	1	ANO10	0	intronic
rs199614923	3	43678667	AAC	A	0.005964	NA	NA	NA	1	ANO10	0	intronic
rs74613154	3	43682797	T	C	0.005964	NA	NA	NA	1	ANO10	0	intronic
rs149697576	3	43684590	C	A	0.005964	NA	NA	NA	1	ANO10	0	intronic
rs144481271	3	43685399	G	A	0.04771	2.063e-08	0.89181	0.0204	1	ANO10	0	intronic
rs560747809	3	43685576	TTTTGTTTG	TTTTG	0.000994	NA	NA	NA	1	ANO10	0	intronic
rs563203460	3	43685576	T	TTTTG	0.005964	NA	NA	NA	1	ANO10	0	intronic
rs78097683	3	43686098	A	C	0.04771	2.303e-08	0.8919	0.0205	1	ANO10	0	intronic
rs9850860	3	43686895	T	C	0.03777	2.183e-05	0.89915	0.025	0.751168	ANO10	0	intronic
rs146143649	3	43687446	C	T	0.005964	NA	NA	NA	1	ANO10	0	intronic
rs9856765	3	43688012	A	G	0.04771	2.157e-08	0.89235	0.0203	1	ANO10	0	intronic
rs9872385	3	43690825	A	G	0.04871	1.832e-08	0.89297	0.0201	0.97931	ANO10	0	intronic
rs111710049	3	43690971	G	C	0.005964	NA	NA	NA	1	ANO10	0	intronic
rs78672150	3	43691421	G	A	0.005964	NA	NA	NA	1	ANO10	0	intronic
rs9877066	3	43691501	A	G	0.04771	6.597e-09	0.88843	0.0204	1	ANO10	0	intronic
rs142250152	3	43692371	G	A	0.005964	NA	NA	NA	1	ANO10	0	intronic
rs7649718	3	43695977	G	A	0.005964	NA	NA	NA	1	ANO10	0	intronic
rs111756130	3	43701994	T	C	0.008946	NA	NA	NA	0.662643	ANO10	0	intronic
rs563495670	3	43704578	C	CA	0.008946	NA	NA	NA	0.662643	ANO10	0	intronic
rs7639464	3	43704623	C	T	0.008946	NA	NA	NA	0.662643	ANO10	0	intronic
rs9819864	3	43705507	G	T	0.04771	NA	NA	NA	0.877472	ANO10	0	intronic
rs199602998	3	43705890	T	TA	0.008946	NA	NA	NA	0.662643	ANO10	0	intronic
rs113622365	3	43708628	G	A	0.008946	NA	NA	NA	0.662643	ANO10	0	intronic
rs7629524	3	43708968	G	T	0.008946	NA	NA	NA	0.662643	ANO10	0	intronic
rs7632220	3	43712403	C	A	0.008946	NA	NA	NA	0.662643	ANO10	0	intronic
rs55659203	3	43714796	G	A	0.04771	5.16e-08	0.89422	0.0205	0.877472	ANO10	0	intronic
rs138186154	3	43720767	G	A	0.008946	NA	NA	NA	0.662643	ANO10	0	intronic
rs182668933	3	43721704	T	C	0.003976	NA	NA	NA	0.663995	ANO10	0	intronic
rs114082049	3	43728271	A	G	0.008946	NA	NA	NA	0.662643	ANO10	0	intronic
rs112966065	3	43729647	CTT	C	0.008946	NA	NA	NA	0.662643	ANO10	0	intronic
rs6797061	3	43736151	T	C	0.008946	NA	NA	NA	0.662643	ABHD5	0	intronic
rs6797141	3	43736171	T	C	0.008946	NA	NA	NA	0.662643	ABHD5	0	intronic
rs370723637	3	43736204	TG	T	0.008946	NA	NA	NA	0.662643	ABHD5	0	intronic
rs138320377	3	43738119	GA	G	0.04871	NA	NA	NA	0.898284	ABHD5	0	intronic
rs113625886	3	43741185	C	A	0.008946	NA	NA	NA	0.662643	ABHD5	0	intronic
rs112616135	3	43741676	A	G	0.008946	NA	NA	NA	0.662643	ABHD5	0	intronic
rs6800391	3	43743207	A	G	0.008946	NA	NA	NA	0.662643	ABHD5	0	intronic
rs113156458	3	43745770	A	T	0.008946	NA	NA	NA	0.662643	ABHD5	0	intronic
rs77023586	3	43748664	A	G	0.008946	NA	NA	NA	0.662643	ABHD5	0	intronic
rs17320869	3	43748983	C	A	0.04871	7.142e-08	0.89503	0.0206	0.898284	ABHD5	0	intronic
rs147293016	3	43751890	A	G	0.003976	NA	NA	NA	0.663995	ABHD5	0	intronic
rs76374556	3	43758392	G	A	0.008946	NA	NA	NA	0.662643	ABHD5	0	intronic
rs67511957	3	43761368	ATAG	A	0.0497	NA	NA	NA	0.879852	ABHD5	0	downstream
rs113347419	3	43761781	A	G	0.008946	NA	NA	NA	0.662643	ABHD5	0	intergenic
rs144521114	3	43762161	A	G	0.003976	NA	NA	NA	0.663995	ABHD5	0	intergenic
rs9831161	3	43768018	A	G	0.04871	9.791e-08	0.89601	0.0206	0.898284	ABHD5	0	intergenic
rs138120973	3	43773837	A	G	0.04871	8.079e-08	0.8953	0.0206	0.898284	ABHD5	0	intergenic
rs17075961	3	43777345	G	A	0.008946	NA	NA	NA	0.662643	ABHD5	1481	intergenic
rs76204439	3	43778478	G	T	0.008946	NA	NA	NA	0.662643	ABHD5	2614	intergenic
rs77044565	3	43780166	C	T	0.008946	NA	NA	NA	0.662643	ABHD5	4302	intergenic
rs76336957	3	43782045	A	G	0.008946	NA	NA	NA	0.662643	ABHD5	6181	intergenic
rs111308329	3	43782857	A	G	0.04771	NA	NA	NA	0.877472	ABHD5	6993	intergenic
rs17321267	3	43783761	C	T	0.04771	2.721e-07	0.89889	0.0207	0.877472	ABHD5	7897	intergenic
rs740837	3	43790037	T	C	0.04672	3.365e-07	0.89871	0.0209	0.856753	ABHD5	14173	intergenic
rs201519994	3	43794636	T	TC	0.0507	NA	NA	NA	0.716054	ABHD5	18772	intergenic
rs9879791	3	43797816	A	G	0.0507	2.624e-06	0.90384	0.0215	0.716054	ABHD5	21952	intergenic
rs17075984	3	43798393	T	C	0.0497	8.384e-07	0.89637	0.0222	0.696071	RP4-672N11.1	22059	intergenic
rs9846923	3	43798709	G	A	0.0497	7.829e-07	0.89583	0.0223	0.696071	RP4-672N11.1	21743	intergenic
rs17075993	3	43800881	A	G	0.0497	7.178e-07	0.8953	0.0223	0.696071	RP4-672N11.1	19571	intergenic
rs2681780	3	49897830	T	C	0.4901	7.446e-06	0.95858	0.0094	0.632456	CAMKV	0	intronic
rs2777888	3	49898000	G	A	0.4911	6.892e-06	0.95839	0.0095	0.631313	CAMKV	0	intronic
rs2681781	3	49898273	G	A	0.4911	6.176e-06	0.9582	0.0094	0.631313	CAMKV	0	exonic
rs3796386	3	49899795	A	G	0.4145	4.75e-06	0.95782	0.0094	0.864452	CAMKV	0	exonic
rs11130222	3	49901060	T	A	0.4145	5.218e-06	0.95801	0.0094	0.864452	CAMKV:RN7SL217P	00:00:00	ncRNA_exonic
rs2883059	3	49902160	C	T	0.4155	4.349e-06	0.95762	0.0094	0.861384	CAMKV	0	intronic
rs9821675	3	49902544	G	A	0.4881	1.248e-06	0.95552	0.0094	0.621529	CAMKV	0	intronic
rs6446187	3	49907111	A	C	0.4901	7.987e-06	0.95877	0.0094	0.637687	CAMKV	0	intronic
rs952594	3	49908023	A	G	0.4155	5.254e-06	0.9582	0.0094	0.877172	CAMKV	367	upstream
rs1317154	3	49910084	C	T	0.4911	9.716e-06	0.95916	0.0094	0.649919	ACTBP13	695	downstream
rs55692411	3	49911155	A	G	0.4155	5.408e-06	0.9582	0.0094	0.877172	ACTBP13	0	ncRNA_exonic
rs34654589	3	49911449	G	C	0.4145	5.884e-06	0.95829	0.0094	0.872365	ACTBP13	0	ncRNA_exonic
rs11712056	3	49914397	C	T	0.4374	8.252e-06	0.95868	0.0095	0.794976	ACTBP13	0	ncRNA_exonic
rs7613360	3	49916710	T	C	0.3837	3.175e-08	0.948	0.0097	1	ACTBP13	1296	intergenic
rs9843653	3	49920571	C	T	0.492	3.509e-06	0.95734	0.0094	0.648725	MST1R	3863	intergenic
rs11713193	3	49924424	A	G	0.497	3.773e-05	0.96204	0.0094	0.630681	MST1R	10	downstream
rs1062633	3	49924940	C	T	0.498	4.734e-05	0.96252	0.0094	0.628159	MST1R	0	exonic
rs7627864	3	49926613	G	C	0.4215	3.69e-05	0.96204	0.0094	0.848366	MST1R	0	intronic
rs6795703	3	49930215	T	C	0.496	4.054e-05	0.96223	0.0094	0.63179	MST1R	0	intronic
rs9815930	3	49931343	T	A	0.499	NA	NA	NA	0.604482	MST1R	0	intronic
rs2230590	3	49936102	C	T	0.497	6.254e-05	0.96319	0.0094	0.629258	MST1R	0	exonic
rs11130224	3	49936910	A	T	0.494	3.957e-05	0.96242	0.0093	0.622139	MST1R:CTD-2330K9.2	00:00:00	ncRNA_exonic
rs7615206	3	49937505	C	T	0.4215	3.858e-05	0.96223	0.0094	0.848366	MST1R:CTD-2330K9.2	00:00:00	ncRNA_intronic
rs3774758	3	49938227	G	C	0.497	4.873e-05	0.96262	0.0094	0.629258	MST1R:CTD-2330K9.2	00:00:00	ncRNA_intronic
rs3774759	3	49939120	T	G	0.4215	3.783e-05	0.96223	0.0094	0.848366	MST1R:CTD-2330K9.2	00:00:00	ncRNA_intronic
rs3733134	3	49939503	T	C	0.4215	3.609e-05	0.96214	0.0094	0.848366	MST1R:CTD-2330K9.2	00:00:00	ncRNA_intronic
rs3733135	3	49939587	A	G	0.497	4.63e-05	0.96252	0.0094	0.629258	MST1R:CTD-2330K9.2	00:00:00	ncRNA_intronic
rs2280406	3	49941436	A	G	0.4911	9.919e-05	0.96416	0.0094	0.607131	CTD-2330K9.3	0	UTR5
rs2352984	3	49948728	C	T	0.4215	2.919e-05	0.96165	0.0093	0.848366	CTD-2330K9.3:MON1A	00:00:00	intronic
rs868891	3	49949071	G	A	0.4215	2.924e-05	0.96175	0.0093	0.848366	CTD-2330K9.3:MON1A	00:00:00	exonic
rs7634084	3	49949834	T	A	0.496	2.898e-05	0.96204	0.0093	0.63179	CTD-2330K9.3:MON1A	00:00:00	intronic
rs9848497	3	49951316	C	T	0.497	3.706e-05	0.96233	0.0093	0.629258	CTD-2330K9.3:MON1A	00:00:00	intronic
rs11709573	3	49956628	T	C	0.4215	2.87e-05	0.96165	0.0094	0.848366	MON1A	0	intronic
rs35275715	3	49959148	G	A	0.4215	2.297e-05	0.96127	0.0093	0.848366	MON1A	0	intronic
rs34034116	3	49959156	A	C	0.4215	2.432e-05	0.96127	0.0093	0.848366	MON1A	0	intronic
rs371233900	3	49959570	CA	C	0.494	NA	NA	NA	0.632687	MON1A	0	intronic
rs62262093	3	49960388	C	T	0.497	2.864e-05	0.96204	0.0093	0.629258	MON1A	0	intronic
rs6774354	3	49961780	A	G	0.4215	2.82e-05	0.96156	0.0094	0.848366	MON1A	0	intronic
rs7627910	3	49971831	C	T	0.4602	0.0005191	0.96793	0.0094	0.721191	MON1A	4224	intergenic
rs7626952	3	49976972	A	G	0.4453	NA	NA	NA	0.75876	RBM6	467	upstream
rs575843880	3	49981907	CTT	C	0.4374	NA	NA	NA	0.716681	RBM6	0	intronic
rs11721204	3	49982765	T	C	0.4374	0.0008462	0.96928	0.0093	0.716681	RBM6	0	intronic
rs11706185	3	49988065	A	G	0.4443	0.0006405	0.9687	0.0093	0.7547	RBM6	0	intronic
rs11709503	3	49991167	T	G	0.4443	0.0006339	0.9687	0.0093	0.7547	RBM6	0	intronic
rs13077403	3	49996053	A	G	0.4453	0.000605	0.9686	0.0093	0.75876	RBM6	0	intronic
rs13079006	3	49996924	T	G	0.4453	0.0005839	0.9686	0.0093	0.75876	RBM6	0	intronic
rs62262114	3	49999086	A	G	0.4453	0.0005946	0.9686	0.0093	0.75876	RBM6	0	intronic
rs66697775	3	49999583	TA	T	0.4781	NA	NA	NA	0.643769	RBM6	0	intronic
rs7648174	3	50008864	C	T	0.4453	NA	NA	NA	0.75876	RBM6	0	intronic
rs2624819	3	50010571	T	G	0.4453	0.0005896	0.96851	0.0093	0.75876	RBM6	0	intronic
rs2681776	3	50020437	A	G	0.4453	0.000612	0.9687	0.0093	0.751558	RBM6	0	intronic
rs13082703	3	50025006	C	T	0.4453	0.0005658	0.96841	0.0093	0.75876	RBM6	0	intronic
rs2624832	3	50030858	T	C	0.4443	0.0005804	0.96851	0.0093	0.7547	RBM6	0	intronic
rs17657664	3	50032008	G	T	0.4453	0.0005653	0.96841	0.0093	0.75876	RBM6	0	intronic
rs34312088	3	50032133	C	T	0.4453	NA	NA	NA	0.75876	RBM6	0	intronic
rs17657688	3	50033228	C	T	0.4453	0.0005453	0.96841	0.0093	0.75876	RBM6	0	intronic
rs56655270	3	50041743	CT	C	0.4453	NA	NA	NA	0.75876	RBM6	0	intronic
rs12634780	3	50043341	T	A	0.4394	0.0002441	1.0349	0.0094	0.775742	RBM6	0	intronic
rs9812936	3	50043654	T	C	0.4394	0.000254	1.03479	0.0093	0.775742	RBM6	0	intronic
rs7645466	3	50049958	T	G	0.4463	0.0005362	1.03262	0.0093	0.755626	RBM6	0	intronic
rs6446191	3	50052834	C	T	0.4463	0.0005503	1.03262	0.0093	0.755626	RBM6	0	intronic
rs6446192	3	50053111	C	T	0.4463	NA	NA	NA	0.755626	RBM6	0	intronic
rs2624845	3	50062437	A	C	0.4463	NA	NA	NA	0.755626	RBM6	0	intronic
rs6446194	3	50067298	A	T	0.4463	0.0005275	1.03272	0.0093	0.755626	RBM6	0	intronic
rs539314906	3	50067719	T	TAAAAA	0.4463	NA	NA	NA	0.755626	RBM6	0	intronic
rs2526750	3	50070279	G	A	0.4453	0.0005075	1.03303	0.0093	0.751558	RBM6	0	intronic
rs6446195	3	50070853	G	A	0.4463	0.0005435	1.03262	0.0093	0.755626	RBM6	0	intronic
rs7624030	3	50071279	C	A	0.4463	0.0005294	1.03272	0.0093	0.755626	RBM6	0	intronic
rs7634441	3	50071677	A	G	0.4463	0.0005143	1.03272	0.0093	0.755626	RBM6	0	intronic
rs9844201	3	50072152	C	A	0.4463	0.0005232	1.03272	0.0093	0.755626	RBM6	0	intronic
rs12488521	3	50072987	C	T	0.4463	NA	NA	NA	0.755626	RBM6	0	intronic
rs4688754	3	50074641	T	G	0.4463	0.0005266	1.03272	0.0093	0.755626	RBM6	0	intronic
rs4688753	3	50074773	G	A	0.4463	0.0005184	1.03272	0.0093	0.755626	RBM6	0	intronic
rs11359914	3	50076535	G	GA	0.4463	NA	NA	NA	0.755626	RBM6	0	intronic
rs2526749	3	50076734	G	A	0.4463	0.0005314	1.03262	0.0093	0.755626	RBM6	0	intronic
rs7430334	3	50078221	C	T	0.4463	0.0005181	1.03272	0.0093	0.755626	RBM6	0	intronic
rs11434039	3	50080920	C	CA	0.495	NA	NA	NA	0.625403	RBM6	0	intronic
rs9682295	3	50081107	C	T	0.4463	0.0005399	1.03262	0.0093	0.755626	RBM6	0	intronic
rs2526747	3	50082914	G	C	0.4314	0.0006796	1.03221	0.0093	0.716131	RBM6	0	intronic
rs573052747	3	50087264	CACTAT	C	0.4334	NA	NA	NA	0.709575	RBM6	0	intronic
rs6446197	3	50088943	G	A	0.4314	0.0006607	1.03231	0.0093	0.716131	RBM6	0	intronic
rs6762477	3	50093209	A	G	0.4463	0.0005217	1.03272	0.0093	0.755626	RBM6	0	intronic
rs10603676	3	50098024	C	CAA	0.4304	NA	NA	NA	0.712348	RBM6	0	intronic
rs2624815	3	50098112	G	A	0.4463	0.0005129	1.03293	0.0093	0.755626	RBM6	0	intronic
rs6793528	3	50100188	A	C	0.4463	0.000522	1.03272	0.0093	0.755626	RBM6	0	intronic
3:50104264:A:AAAAACAAAAC	3	50104264	AAAAACAAAAC	A	0.4453	NA	NA	NA	0.673264	RBM6	0	intronic
rs2624822	3	50107219	C	T	0.4463	0.0005403	1.03262	0.0093	0.755626	RBM6	0	intronic
rs3774734	3	50108792	A	C	0.4463	0.0005569	1.03252	0.0093	0.755626	RBM6	0	intronic
rs7061	3	50114515	T	C	0.4314	0.0007419	1.032	0.0093	0.716131	RBM6	0	exonic
rs9681286	3	50125219	C	T	0.4314	0.0007454	1.032	0.0093	0.716131	RBM6	0	intronic
rs2247510	3	50126215	A	C	0.4314	0.0007472	1.032	0.0093	0.716131	RBM6	0	intronic
rs6808044	3	50136165	G	A	0.4314	0.0006518	1.03231	0.0093	0.716131	RBM6:RBM5	00:00:00	intronic
rs1061474	3	50144951	C	T	0.4314	0.0005847	1.03262	0.0093	0.716131	RBM5	0	exonic
rs1138536	3	50153356	C	T	0.4314	0.0006736	1.03231	0.0094	0.716131	RBM5	0	exonic
rs2624826	3	50155468	G	T	0.4314	0.0006269	1.03252	0.0094	0.716131	RBM5:RP11-493K19.3	00:00:00	ncRNA_exonic
rs2624829	3	50156695	G	A	0.4314	0.0005759	1.03293	0.0094	0.716131	RP11-493K19.3	0	ncRNA_intronic
rs2856238	3	50158191	C	T	0.4314	0.0006222	1.03252	0.0094	0.716131	RP11-493K19.3	0	ncRNA_intronic
rs2856237	3	50158774	G	A	0.4314	0.0006126	1.03262	0.0094	0.716131	RP11-493K19.3	0	ncRNA_intronic
rs2624848	3	50165101	C	T	0.4314	0.0007188	1.03221	0.0094	0.716131	RP11-493K19.3	0	ncRNA_intronic
rs34816473	3	50167424	C	CT	0.4662	NA	NA	NA	0.6684	RP11-493K19.3	0	ncRNA_intronic
rs7634751	3	51846733	C	G	0.2644	1.704e-06	1.05348	0.0109	0.809197	RP11-314A5.3	4885	intergenic
rs16943	3	51874679	T	C	0.3042	3.878e-08	0.94384	0.0105	0.989618	IQCF3	9802	intergenic
rs2311059	3	51884072	A	G	0.3022	3.163e-08	0.94356	0.0105	1	IQCF2	11572	intergenic
rs11719470	3	51898991	T	G	0.3588	2.786e-05	0.95743	0.0104	0.657141	IQCF2	1550	intergenic
rs62246015	3	71481192	T	C	0.341	7.101e-09	1.06258	0.0105	0.895741	FOXP1	0	intronic
rs62246017	3	71483084	A	G	0.3439	8.068e-09	1.06216	0.0105	0.907756	FOXP1	0	intronic
rs60028789	3	71492037	AT	A	0.3519	NA	NA	NA	0.99143	FOXP1	0	intronic
rs55716899	3	71498561	C	T	0.4354	1.531e-06	1.04697	0.0095	0.697566	FOXP1	0	intronic
rs17718444	3	71499401	T	C	0.3519	2.873e-09	1.06311	0.0103	1	FOXP1	0	intronic
rs11707890	3	71503479	G	T	0.4374	1.185e-06	1.04728	0.0095	0.683812	FOXP1	0	intronic
rs17656627	3	71506510	A	C	0.3559	6.886e-09	1.06088	0.0102	0.965966	FOXP1	0	intronic
rs17718640	3	71506920	C	G	0.3688	6.852e-09	1.05993	0.01	0.922522	FOXP1	0	intronic
rs10555493	3	71509380	CTTTG	C	0.3509	NA	NA	NA	0.96995	FOXP1	0	intronic
rs76204832	3	71513336	A	C	0.3549	6.561e-09	1.06109	0.0102	0.970082	FOXP1	0	intronic
rs148029062	3	71514477	AGAAG	A	0.4175	NA	NA	NA	0.748208	FOXP1	0	intronic
rs62246055	3	71515183	T	C	0.3559	2.94e-08	1.05855	0.0103	0.974553	FOXP1	0	intronic
rs13096070	3	71515426	C	G	0.4175	7.398e-06	1.04425	0.0097	0.742253	FOXP1	0	intronic
rs34956723	3	71516105	A	G	0.4155	8.557e-06	1.04394	0.0097	0.740006	FOXP1	0	intronic
rs13075282	3	71517039	A	G	0.4165	3.246e-06	1.04603	0.0097	0.744088	FOXP1	0	intronic
rs13068294	3	71519210	T	A	0.4155	4.069e-06	1.0455	0.0096	0.748346	FOXP1	0	intronic
rs35967223	3	71519604	A	G	0.4135	3.353e-06	1.04592	0.0097	0.752116	FOXP1	0	intronic
rs57205040	3	71520890	C	A	0.4394	1.421e-06	1.04687	0.0095	0.686506	FOXP1	0	intronic
rs57952274	3	71521592	CT	C	0.3738	NA	NA	NA	0.911029	FOXP1	0	intronic
rs36023390	3	71523093	T	C	0.4165	4.031e-06	1.0455	0.0096	0.751256	FOXP1	0	intronic
rs9819066	3	71523110	T	C	0.4165	4.087e-06	1.0455	0.0097	0.751256	FOXP1	0	intronic
rs56310245	3	71523285	A	G	0.4165	4.033e-06	1.0455	0.0097	0.751256	FOXP1	0	intronic
rs62247160	3	71523651	A	G	0.4165	4.208e-06	1.0454	0.0096	0.751256	FOXP1	0	intronic
rs9853632	3	71525367	C	T	0.4175	3.449e-06	1.04571	0.0096	0.749393	FOXP1	0	intronic
rs111607227	3	71525563	CTCTT	C	0.4175	NA	NA	NA	0.749393	FOXP1	0	intronic
rs17108	3	71526205	A	G	0.4175	3.737e-06	1.04561	0.0096	0.749393	FOXP1	0	intronic
rs9854068	3	71528078	C	G	0.4215	2.689e-06	1.04624	0.0096	0.73855	FOXP1	0	intronic
rs9859717	3	71529263	C	G	0.4205	2.714e-06	1.04613	0.0096	0.733207	FOXP1	0	intronic
rs6549391	3	71529915	C	A	0.3598	9.505e-09	1.06003	0.0102	0.958108	FOXP1	0	intronic
rs6796042	3	71530120	G	A	0.4215	3.132e-06	1.04603	0.0096	0.731452	FOXP1	0	intronic
rs9828629	3	71530346	T	C	0.4185	4.236e-06	1.0454	0.0097	0.739225	FOXP1	0	intronic
rs62247165	3	71532621	T	C	0.4374	2.351e-06	1.04592	0.0095	0.682378	FOXP1	0	intronic
rs62247167	3	71533935	T	C	0.3539	9.932e-09	1.05993	0.0102	0.948894	FOXP1	0	intronic
rs1876245	3	71534763	C	T	0.4374	2.039e-06	1.04624	0.0095	0.682378	FOXP1	0	intronic
rs62247168	3	71535682	C	A	0.3539	1.033e-08	1.05993	0.0102	0.948894	FOXP1	0	intronic
rs62247169	3	71536056	T	C	0.3539	1.034e-08	1.06003	0.0102	0.948894	FOXP1	0	intronic
rs62247170	3	71536083	C	G	0.3539	9.642e-09	1.06024	0.0102	0.948894	FOXP1	0	intronic
rs62247171	3	71536301	T	C	0.3539	1.491e-08	1.0595	0.0102	0.948894	FOXP1	0	intronic
rs60281674	3	71536607	A	G	0.3539	8.607e-09	1.06035	0.0102	0.948894	FOXP1	0	intronic
rs62247173	3	71536974	C	A	0.3549	7.711e-09	1.06046	0.0102	0.944889	FOXP1	0	intronic
rs59404643	3	71537399	T	C	0.3539	7.344e-09	1.06056	0.0102	0.948894	FOXP1	0	intronic
rs60405683	3	71538137	A	C	0.3539	1.232e-08	1.05982	0.0102	0.948894	FOXP1	0	intronic
rs6549392	3	71538696	T	G	0.3549	1.16e-08	1.05993	0.0102	0.944889	FOXP1	0	intronic
rs7617592	3	71539020	C	G	0.3559	1.04e-08	1.06003	0.0102	0.940958	FOXP1	0	intronic
rs6549393	3	71539046	T	C	0.3539	1.117e-08	1.05993	0.0102	0.948894	FOXP1	0	intronic
rs34492796	3	71539405	C	T	0.4374	2.334e-06	1.04582	0.0095	0.682378	FOXP1	0	intronic
rs73837358	3	71540853	A	G	0.3539	1.117e-08	1.06014	0.0102	0.948894	FOXP1	0	intronic
rs55863231	3	71541499	T	A	0.3569	1.181e-08	1.05993	0.0102	0.961783	FOXP1	0	intronic
rs141105463	3	71542259	A	ATC	0.4374	NA	NA	NA	0.682378	FOXP1	0	intronic
rs73093445	3	71542279	A	C	0.4374	2.325e-06	1.04582	0.0095	0.682378	FOXP1	0	intronic
rs7632921	3	71543758	T	G	0.4364	2.867e-06	1.04561	0.0095	0.683728	FOXP1	0	intronic
rs35768603	3	71544252	C	T	0.4374	2.26e-06	1.04582	0.0095	0.682378	FOXP1	0	intronic
rs11720523	3	71545170	A	C	0.4364	1.848e-06	1.04624	0.0095	0.683728	FOXP1	0	intronic
rs62247034	3	71545798	A	C	0.3579	1.077e-08	1.06024	0.0102	0.957773	FOXP1	0	intronic
rs76187633	3	71546148	C	T	0.3549	NA	NA	NA	0.944889	FOXP1	0	intronic
rs73837362	3	71546321	A	G	0.3559	4.595e-07	1.06088	0.0117	0.940719	FOXP1	0	intronic
rs62247035	3	71546358	A	G	0.3549	6.701e-09	1.06099	0.0102	0.944889	FOXP1	0	intronic
rs6789751	3	71546744	C	T	0.3549	1.344e-08	1.05961	0.0102	0.944889	FOXP1	0	intronic
rs6798184	3	71546773	A	G	0.3549	7.572e-09	1.06056	0.0102	0.944889	FOXP1	0	intronic
rs62244860	3	71547590	G	A	0.4384	2.62e-06	1.0455	0.0095	0.679618	FOXP1	0	intronic
rs57462727	3	71548258	A	G	0.3549	1.061e-08	1.05982	0.0102	0.944889	FOXP1	0	intronic
rs7638354	3	71548328	A	T	0.3559	1.043e-08	1.05982	0.0102	0.940958	FOXP1	0	intronic
rs6549395	3	71549167	T	C	0.3559	1.184e-08	1.05971	0.0102	0.940958	FOXP1	0	intronic
rs6779258	3	71549639	C	T	0.4384	2.431e-06	1.04582	0.0095	0.681054	FOXP1	0	intronic
rs62244862	3	71550670	A	T	0.4384	2.593e-06	1.04571	0.0095	0.681054	FOXP1	0	intronic
rs62244863	3	71550774	C	T	0.4384	2.801e-06	1.04561	0.0095	0.681054	FOXP1	0	intronic
rs9832796	3	71551971	G	A	0.4384	2.335e-06	1.04582	0.0095	0.681054	FOXP1	0	intronic
rs1392226	3	71552119	A	G	0.4384	2.343e-06	1.04582	0.0095	0.681054	FOXP1	0	intronic
rs9837383	3	71552366	C	T	0.4384	2.061e-06	1.04582	0.0094	0.681054	FOXP1	0	intronic
rs9842406	3	71553132	G	T	0.4384	2.398e-06	1.04582	0.0095	0.681054	FOXP1	0	intronic
rs6780776	3	71554185	T	C	0.4384	5.033e-06	1.04436	0.0095	0.66761	FOXP1	0	intronic
rs10222594	3	71554856	A	G	0.3549	1.589e-08	1.0594	0.0102	0.936536	FOXP1	0	intronic
rs9853072	3	71555136	A	T	0.3539	1.658e-08	1.0595	0.0102	0.940715	FOXP1	0	intronic
rs17718736	3	71555205	A	C	0.3549	1.6e-08	1.0595	0.0102	0.936536	FOXP1	0	intronic
rs60756930	3	71556471	G	A	0.4394	3.344e-06	1.04509	0.0095	0.678307	FOXP1	0	intronic
rs34346645	3	71557945	A	C	0.4354	4.419e-06	1.04467	0.0095	0.679724	FOXP1	0	intronic
rs112743340	3	71559214	A	C	0.3519	1.868e-08	1.0595	0.0103	0.932201	FOXP1	0	intronic
rs57929572	3	71563561	T	C	0.4354	3.744e-06	1.04488	0.0095	0.667723	FOXP1	0	intronic
rs60135207	3	71563777	T	G	0.4364	3.33e-06	1.0454	0.0095	0.678384	FOXP1	0	intronic
rs17662328	3	71564943	A	G	0.4364	3.245e-06	1.0453	0.0095	0.678384	FOXP1	0	intronic
rs373133762	3	71566344	C	CA	0.4354	NA	NA	NA	0.63878	FOXP1	0	intronic
rs1432611	3	71569678	T	G	0.4334	3.342e-06	1.0454	0.0095	0.654003	FOXP1	0	intronic
rs145435853	3	71571181	C	CAG	0.4404	NA	NA	NA	0.662142	FOXP1	0	intronic
rs6803008	3	71571345	T	C	0.4414	2.056e-06	1.04603	0.0095	0.666118	FOXP1	0	intronic
rs6778026	3	71571386	A	G	0.4414	2.222e-06	1.04582	0.0095	0.666118	FOXP1	0	intronic
rs1499895	3	71571667	C	T	0.4414	1.824e-06	1.04624	0.0095	0.666118	FOXP1	0	intronic
rs1499894	3	71571696	T	C	0.4414	1.89e-06	1.04613	0.0095	0.666118	FOXP1	0	intronic
rs7649993	3	71572338	G	C	0.4414	2.22e-06	1.04582	0.0095	0.666118	FOXP1	0	intronic
rs56343799	3	71572406	A	G	0.4404	2.283e-06	1.04582	0.0095	0.66738	FOXP1	0	intronic
rs6764416	3	71574051	T	C	0.4384	2.347e-06	1.04592	0.0095	0.674315	FOXP1	0	intronic
rs111242991	3	71576058	T	C	0.4374	2.472e-06	1.04592	0.0095	0.675616	FOXP1	0	intronic
rs7624274	3	71578737	A	T	0.4414	2.306e-06	1.04582	0.0095	0.666118	FOXP1	0	intronic
rs7610856	3	71579022	A	C	0.4384	1.87e-06	1.04634	0.0095	0.674315	FOXP1	0	intronic
rs71792085	3	71580180	CAGCT	C	0.4364	NA	NA	NA	0.671652	FOXP1	0	intronic
rs11714337	3	71582521	A	G	0.4374	2.797e-06	1.04571	0.0095	0.663685	FOXP1	0	intronic
rs35480566	3	71583177	G	A	0.4394	3.271e-06	1.04509	0.0095	0.663394	FOXP1	0	intronic
rs62244884	3	71583383	A	G	0.4344	2.83e-06	1.0455	0.0095	0.667568	FOXP1	0	intronic
rs55736314	3	71586293	G	C	0.4125	1.081e-06	1.04781	0.0096	0.652637	FOXP1	0	intronic
rs62244886	3	71587392	G	C	0.4095	6.339e-07	1.04928	0.0097	0.660238	FOXP1	0	intronic
rs2036281	3	71589755	T	G	0.4115	1.589e-06	1.04707	0.0096	0.654166	FOXP1	0	intronic
rs6790644	3	71592594	T	C	0.4066	1.666e-06	1.04749	0.0097	0.661255	FOXP1	0	UTR5
rs11719972	3	71594837	C	T	0.4125	1.279e-06	1.04749	0.0096	0.644484	FOXP1	0	intronic
rs11720121	3	71595258	C	T	0.4165	1.147e-06	1.0477	0.0096	0.643732	FOXP1	0	intronic
rs7640614	3	71599571	G	C	0.4076	1.637e-06	1.04749	0.0097	0.659659	FOXP1	0	intronic
rs73094902	3	71603361	T	C	0.4085	4.232e-06	1.0455	0.0097	0.6566	FOXP1	0	intronic
rs62244888	3	71603774	C	T	0.4254	2.042e-05	1.04133	0.0095	0.611014	FOXP1	0	intronic
rs6549400	3	71606466	G	T	0.4284	7.304e-06	1.04362	0.0095	0.605856	FOXP1	0	intronic
rs11718871	3	71607159	C	G	0.4284	1.064e-05	1.04279	0.0095	0.605856	FOXP1	0	intronic
rs62244890	3	71611630	C	T	0.4264	6.095e-06	1.04436	0.0096	0.617849	FOXP1	0	intronic
rs76929866	3	71628286	C	A	0.335	4.066e-06	1.05064	0.0107	0.669263	FOXP1	0	intronic
rs139565932	3	86644041	GA	G	0.01093	NA	NA	NA	0.822755	RP11-331K15.1	97894	intergenic
rs143983298	3	86753409	G	A	0.0159	2.832e-05	1.1922	0.042	0.793429	RP11-331K15.1	207262	intergenic
rs71318673	3	86770390	T	G	0.0159	3.887e-05	1.18768	0.0418	0.793429	VGLL3	216728	intergenic
rs34808742	3	86832329	G	A	0.01392	6.113e-09	1.21568	0.0336	0.780923	VGLL3	154789	intergenic
rs35056204	3	86854788	A	C	0.01789	4.627e-09	1.20202	0.0314	0.896289	VGLL3	132330	intergenic
rs77836456	3	86889207	C	T	0.01988	6.387e-09	1.19614	0.0308	1	VGLL3	97911	intergenic
rs114142727	3	87015142	G	C	0.01093	5.126e-10	1.2848	0.0403	1	VGLL3	0	intronic
rs114271849	3	87133308	A	G	0.008946	1.261e-06	1.28557	0.0518	0.745445	PPATP1	31419	intergenic
rs115190521	3	87140164	C	T	0.01193	3.387e-08	1.21155	0.0348	1	PPATP1	38275	intergenic
rs115745055	3	87198255	G	T	0.008946	4.924e-07	1.31482	0.0544	0.745445	MIR4795	77083	intergenic
rs7686340	4	112167666	G	A	0.1421	4.896e-06	1.07144	0.0151	0.677355	RNU6-289P	84901	intergenic
rs113494811	4	112169736	G	A	0.08946	NA	NA	NA	0.899362	RNU6-289P	82831	intergenic
rs11729045	4	112172986	A	C	0.09841	1.912e-09	1.10528	0.0167	1	RNU6-289P	79581	intergenic
rs55703534	4	112174560	AG	A	0.1421	NA	NA	NA	0.677355	RNU6-289P	78007	intergenic
rs79861884	4	112188931	C	T	0.09046	2.212e-09	1.10827	0.0172	0.888017	RNU6-289P	63636	intergenic
rs79573484	4	112208748	C	T	0.1203	2.38e-10	1.10021	0.0151	1	RNU6-289P	43819	intergenic
rs200199829	4	112214237	C	CA	0.1203	NA	NA	NA	1	RNU6-289P	38330	intergenic
rs201307129	4	112214982	AAAAC	A	0.1054	NA	NA	NA	0.855408	RNU6-289P	37585	intergenic
rs56331412	4	112216173	A	T	0.1203	1.667e-10	1.10109	0.0151	1	RNU6-289P	36394	intergenic
rs17576773	4	112217523	T	C	0.1203	1.625e-10	1.10109	0.0151	1	RNU6-289P	35044	intergenic
rs17638593	4	112217810	T	C	0.1203	1.747e-10	1.10087	0.0151	1	RNU6-289P	34757	intergenic
rs17576924	4	112219151	G	A	0.1372	1.116e-07	1.0781	0.0142	0.851734	RNU6-289P	33416	intergenic
rs4834781	4	112220899	T	C	0.173	5.362e-07	1.06833	0.0132	0.661862	RNU6-289P	31668	intergenic
rs34236990	4	112222914	A	AT	0.174	NA	NA	NA	0.657115	RNU6-289P	29653	intergenic
rs561504422	4	112223391	T	TA	0.175	NA	NA	NA	0.634458	RNU6-289P	29176	intergenic
rs10026245	4	112223534	A	G	0.174	6.481e-07	1.06748	0.0131	0.657115	RNU6-289P	29033	intergenic
rs10026336	4	112223649	A	G	0.174	6.421e-07	1.06748	0.0131	0.657115	RNU6-289P	28918	intergenic
rs6825161	4	112224497	G	A	0.173	6.176e-07	1.06748	0.0131	0.661862	RNU6-289P	28070	intergenic
rs6533559	4	112226195	T	G	0.173	1.121e-06	1.06471	0.0129	0.661862	RNU6-289P	26372	intergenic
rs6533561	4	112226383	T	A	0.173	1.263e-06	1.06428	0.0129	0.661862	RNU6-289P	26184	intergenic
rs75319319	4	112226414	AC	A	0.173	NA	NA	NA	0.661862	RNU6-289P	26153	intergenic
rs7698550	4	112227001	G	A	0.173	6.64e-07	1.06769	0.0132	0.661862	RNU6-289P	25566	intergenic
rs6835245	4	112227461	C	T	0.173	7.668e-07	1.06695	0.0131	0.661862	RNU6-289P	25106	intergenic
rs77216804	4	112227986	T	A	0.1203	1.925e-10	1.10098	0.0151	1	RNU6-289P	24581	intergenic
rs6822712	4	112228994	T	G	0.173	1.534e-06	1.06343	0.0128	0.661862	RNU6-289P	23573	intergenic
rs12500836	4	112230512	A	T	0.1173	8.128e-10	1.09845	0.0153	0.930848	RNU6-289P	22055	intergenic
rs28391418	4	112231857	C	T	0.1203	1.564e-09	1.09626	0.0152	0.883479	RNU6-289P	20710	intergenic
rs76729396	4	112232163	C	T	0.1193	9.496e-10	1.0979	0.0153	0.892666	RNU6-289P	20404	intergenic
rs76675076	4	112232706	C	T	0.1193	1.062e-09	1.09757	0.0153	0.892666	RNU6-289P	19861	intergenic
rs28865977	4	112235755	C	T	0.1193	1.859e-09	1.09593	0.0152	0.892666	RNU6-289P	16812	intergenic
rs12505218	4	112243692	G	C	0.1203	2.26e-09	1.0956	0.0153	0.883479	RNU6-289P	8875	intergenic
rs7665430	4	112249893	G	T	0.1193	3.405e-09	1.0945	0.0153	0.892666	RNU6-289P	2674	intergenic
rs12503582	4	112254288	G	A	0.1193	3.715e-09	1.09516	0.0154	0.892666	RNU6-289P	1613	intergenic
rs77767351	4	112282681	C	T	0.1183	5.583e-09	1.09494	0.0156	0.882019	RNU6-289P	30006	intergenic
rs147098535	4	112303764	C	T	0.1511	NA	NA	NA	0.62589	RNU6-289P	51089	intergenic
rs76761914	4	112305775	C	T	0.09642	3.646e-08	1.09538	0.0165	1	RNU6-289P	53100	intergenic
rs149054443	4	112342400	C	T	0.09344	NA	NA	NA	0.965486	RNU6-289P	89725	intergenic
rs77854845	4	112371633	C	T	0.1272	3.683e-07	1.07788	0.0147	0.77149	RP11-255I10.1	101376	intergenic
rs79532211	4	112396533	G	A	0.1282	3.166e-07	1.07885	0.0148	0.778572	RP11-255I10.1	76476	intergenic
rs72678859	4	112406961	T	C	0.1531	5.249e-10	1.08861	0.0137	1	RP11-255I10.1	66048	intergenic
rs11942352	4	112410355	G	A	0.1839	7.87e-08	1.0694	0.0125	0.789546	RP11-255I10.1	62654	intergenic
rs72678864	4	112422145	A	G	0.1521	5.35e-10	1.08861	0.0137	0.992038	RP11-255I10.1	50864	intergenic
rs714976	4	112437510	T	C	0.09443	2.042e-06	1.08405	0.017	0.953998	RP11-255I10.1	35499	intergenic
rs3934797	4	112467612	A	G	0.172	1.381e-09	1.08231	0.0131	0.856848	RP11-255I10.1	5397	intergenic
rs112319195	4	112489070	T	C	0.09543	NA	NA	NA	0.920282	RP11-255I10.1	15740	intergenic
rs11729080	4	112503872	A	G	0.1521	8.22e-10	1.08828	0.0138	0.975993	RP11-255I10.1	30542	intergenic
rs1864371	4	147039759	G	C	0.329	1.765e-07	0.9481	0.0102	0.83798	LINC01095	0	ncRNA_intronic
rs11729547	4	147040848	C	G	0.328	2.099e-07	0.94838	0.0102	0.842402	LINC01095	0	ncRNA_intronic
rs11721669	4	147042000	T	A	0.329	1.886e-07	0.94847	0.0102	0.83798	LINC01095	0	ncRNA_intronic
rs11721815	4	147042373	G	A	0.329	1.979e-07	0.94866	0.0101	0.83798	LINC01095	0	ncRNA_intronic
rs10446779	4	147042556	G	A	0.329	1.984e-07	0.94866	0.0101	0.83798	LINC01095	0	ncRNA_intronic
rs10446780	4	147042581	C	G	0.328	1.651e-07	0.9481	0.0102	0.842402	LINC01095	0	ncRNA_intronic
rs10446755	4	147044969	G	T	0.329	2.154e-07	0.94857	0.0102	0.83798	AC097372.1	1532	intergenic
rs3948408	4	147044971	C	T	0.329	2.019e-07	0.94847	0.0102	0.83798	AC097372.1	1534	intergenic
rs28393640	4	147046449	T	C	0.329	2.201e-07	0.94857	0.0102	0.83798	AC097372.1	3012	intergenic
rs72727922	4	147046473	G	T	0.328	1.705e-07	0.9481	0.0102	0.842402	AC097372.1	3036	intergenic
rs4835286	4	147047072	C	A	0.329	2.275e-07	0.94857	0.0102	0.83798	AC097372.1	3635	intergenic
rs56289966	4	147047568	G	A	0.329	2.271e-07	0.94866	0.0102	0.83798	AC097372.1	4131	intergenic
rs11940961	4	147047921	C	G	0.329	2.956e-07	0.94914	0.0102	0.837581	AC097372.1	4484	intergenic
rs147517739	4	147049100	ATCAGTT	A	0.329	NA	NA	NA	0.83798	AC097372.1	5663	intergenic
rs11725678	4	147049187	T	C	0.329	2.136e-07	0.94847	0.0102	0.83798	AC097372.1	5750	intergenic
rs144534000	4	147049394	CT	C	0.328	NA	NA	NA	0.842402	AC097372.1	5957	intergenic
rs62326764	4	147051384	T	C	0.327	1.37e-07	0.94772	0.0102	0.838435	AC097372.1	7947	intergenic
rs6537399	4	147052152	T	G	0.328	1.412e-07	0.94781	0.0102	0.842402	AC097372.1	8715	intergenic
rs4549398	4	147052708	T	G	0.326	1.57e-07	0.948	0.0102	0.842898	AC097372.1	9271	intergenic
rs2007366	4	147054644	G	T	0.326	6.39e-08	0.94639	0.0102	0.859721	AC097372.1	11207	intergenic
rs10000407	4	147055307	C	A	0.326	6.81e-08	0.94649	0.0102	0.859721	AC097372.1	11870	intergenic
rs17756056	4	147055506	C	G	0.328	7.133e-08	0.94658	0.0102	0.85081	AC097372.1	12069	intergenic
rs17021106	4	147055618	G	A	0.3449	4.553e-08	0.94649	0.0101	0.916329	AC097372.1	12181	intergenic
rs7695415	4	147056235	T	A	0.326	6.375e-08	0.94639	0.0102	0.859721	AC097372.1	12798	intergenic
rs6832576	4	147056551	A	G	0.326	6.659e-08	0.94649	0.0102	0.859721	AC097372.1	13114	intergenic
rs6537400	4	147056715	C	T	0.326	7.079e-08	0.94649	0.0102	0.859721	AC097372.1	13278	intergenic
rs145031985	4	147056880	GT	G	0.3221	NA	NA	NA	0.818891	AC097372.1	13443	intergenic
rs56174047	4	147058027	T	C	0.327	3.71e-08	0.94535	0.0102	0.880127	AC097372.1	14590	intergenic
rs11728525	4	147058455	G	A	0.329	5.107e-08	0.94592	0.0102	0.879283	AC097372.1	15018	intergenic
rs11724307	4	147058474	G	C	0.328	4.328e-08	0.94554	0.0102	0.883739	AC097372.1	15037	intergenic
rs17756234	4	147059968	T	C	0.334	1.942e-08	0.94441	0.0102	0.91548	AC097372.1	16531	intergenic
rs6838458	4	147063080	A	G	0.334	1.938e-08	0.94441	0.0102	0.91548	AC097372.1	19643	intergenic
rs6856647	4	147070882	A	G	0.335	2.03e-08	0.9445	0.0102	0.919215	LSM6	25954	intergenic
rs11723069	4	147078468	G	A	0.334	2.601e-08	0.94488	0.0102	0.931741	LSM6	18368	intergenic
rs11730306	4	147081567	A	G	0.334	3.026e-08	0.94507	0.0102	0.931741	LSM6	15269	intergenic
rs368251671	4	147084065	G	GTA	0.2962	NA	NA	NA	0.710986	LSM6	12771	intergenic
rs62326797	4	147085620	C	T	0.334	3.834e-08	0.94544	0.0102	0.931741	LSM6	11216	intergenic
rs549710260	4	147087371	C	CT	0.2724	NA	NA	NA	0.703448	LSM6	9465	intergenic
rs919482	4	147095630	T	C	0.3529	2.043e-08	0.94544	0.01	0.991649	LSM6	1206	intergenic
rs1865531	4	147096093	T	C	0.3529	1.952e-08	0.94535	0.01	0.991649	LSM6	743	upstream
rs3756083	4	147096213	G	C	0.3529	1.905e-08	0.94526	0.01	0.991649	LSM6	623	upstream
rs3733460	4	147096994	A	G	0.3529	1.897e-08	0.94526	0.01	0.991649	LSM6	0	UTR5
rs3733459	4	147097107	G	A	0.3529	2.261e-08	0.94554	0.01	0.991649	LSM6	0	UTR5
rs3733458	4	147097170	A	C	0.3529	1.901e-08	0.94526	0.01	0.991649	LSM6	0	UTR5
rs6815527	4	147097293	C	T	0.3529	2.013e-08	0.94535	0.01	0.991649	LSM6	0	UTR5
rs6858813	4	147097310	T	A	0.3529	1.997e-08	0.94535	0.01	0.991649	LSM6	0	UTR5
rs6820462	4	147097424	C	T	0.3529	1.972e-08	0.94535	0.01	0.991649	LSM6	0	UTR5
rs7665079	4	147098127	C	T	0.3529	1.462e-08	0.94488	0.01	0.991649	LSM6	0	intronic
rs17021186	4	147098724	T	G	0.3529	1.669e-07	0.94592	0.0106	0.991649	LSM6	0	intronic
rs11721367	4	147098833	C	G	0.3529	1.49e-08	0.94488	0.01	0.991649	LSM6	0	intronic
rs28420466	4	147099181	G	A	0.3529	1.562e-08	0.94497	0.01	0.991649	LSM6	0	intronic
rs4282199	4	147099414	A	T	0.3529	1.694e-08	0.94507	0.01	0.991649	LSM6	0	intronic
rs6537401	4	147099654	A	G	0.3509	1.395e-08	0.94478	0.01	1	LSM6	0	intronic
rs3775498	4	147100117	G	T	0.3539	2.304e-08	0.94554	0.01	0.987577	LSM6	0	intronic
rs3815967	4	147102472	C	T	0.3559	2.492e-08	0.94563	0.01	0.962628	LSM6	0	intronic
rs7657269	4	147102663	G	A	0.338	4.919e-08	0.94592	0.0102	0.898144	LSM6	0	intronic
rs9308199	4	147102862	T	C	0.3559	2.314e-08	0.94563	0.01	0.962628	LSM6	0	intronic
rs17757522	4	147103739	C	T	0.338	4.741e-08	0.94601	0.0102	0.898144	LSM6	0	intronic
rs919483	4	147104263	G	A	0.338	4.634e-08	0.94592	0.0102	0.898144	LSM6	0	intronic
rs535392452	4	147104623	C	CA	0.334	NA	NA	NA	0.823289	LSM6	0	intronic
rs17814023	4	147104679	A	G	0.335	9.033e-08	0.94686	0.0102	0.88623	LSM6	0	intronic
rs147508099	4	147104902	ATTTAT	A	0.335	NA	NA	NA	0.88623	LSM6	0	intronic
rs141899653	4	147105295	A	AC	0.335	NA	NA	NA	0.88623	LSM6	0	intronic
rs6839123	4	147105438	G	T	0.335	8.246e-08	0.94667	0.0102	0.88623	LSM6	0	intronic
rs6839141	4	147105474	G	T	0.335	8.516e-08	0.94677	0.0102	0.88623	LSM6	0	intronic
rs17814065	4	147106079	T	A	0.335	9.078e-08	0.94667	0.0102	0.88623	LSM6	0	intronic
rs56279747	4	147106308	G	A	0.335	9.062e-08	0.94667	0.0102	0.88623	LSM6	0	intronic
rs56333123	4	147106323	T	C	0.335	8.536e-08	0.94677	0.0102	0.88623	LSM6	0	intronic
rs72727944	4	147106801	T	G	0.336	8.679e-08	0.94667	0.0102	0.881902	LSM6	0	intronic
rs62326801	4	147107037	C	T	0.335	8.823e-08	0.94677	0.0102	0.88623	LSM6	0	intronic
rs62326802	4	147107049	T	C	0.335	NA	NA	NA	0.88623	LSM6	0	intronic
rs6816161	4	147107294	A	G	0.335	8.609e-08	0.94677	0.0102	0.88623	LSM6	0	intronic
rs17757685	4	147108981	G	A	0.335	9.359e-08	0.94686	0.0102	0.88623	LSM6	0	intronic
rs55689717	4	147110011	GT	G	0.335	NA	NA	NA	0.88623	LSM6	0	intronic
rs17757715	4	147110652	T	C	0.335	8.676e-08	0.94686	0.0102	0.88623	LSM6	0	intronic
rs7745	4	147110891	G	A	0.335	8.97e-08	0.94696	0.0102	0.88623	LSM6	0	UTR3
rs3756082	4	147111098	T	C	0.335	8.839e-08	0.94696	0.0102	0.88623	LSM6	0	UTR3
rs3756081	4	147111241	G	C	0.3539	4.881e-08	0.94677	0.01	0.945713	LSM6	0	UTR3
rs56393662	4	147111620	A	G	0.2565	3.944e-06	0.94904	0.0113	0.623028	LSM6	0	intronic
rs10519776	4	147113322	T	C	0.335	8.719e-08	0.94686	0.0102	0.88623	LSM6	0	intronic
rs17814503	4	147113959	C	T	0.335	8.803e-08	0.94686	0.0102	0.88623	LSM6	0	intronic
rs17758092	4	147114024	T	C	0.336	9.084e-08	0.94696	0.0102	0.881902	LSM6	0	intronic
rs112381992	4	147114269	A	AT	0.335	NA	NA	NA	0.88623	LSM6	0	intronic
rs17021217	4	147114344	T	C	0.336	1.048e-07	0.94715	0.0102	0.882302	LSM6	0	intronic
rs2068009	4	147114460	A	G	0.335	8.878e-08	0.94686	0.0102	0.88623	LSM6	0	intronic
rs17814598	4	147114946	A	G	0.335	8.864e-08	0.94686	0.0102	0.88623	LSM6	0	intronic
rs62326804	4	147115713	G	A	0.335	9.077e-08	0.94696	0.0102	0.88623	LSM6	0	intronic
rs6824313	4	147116394	G	A	0.335	9.354e-08	0.94705	0.0102	0.88623	LSM6	0	intronic
rs6537402	4	147116864	G	T	0.3529	4.396e-08	0.94667	0.01	0.949836	LSM6	0	intronic
rs55736910	4	147117505	G	T	0.335	9.341e-08	0.94686	0.0102	0.88623	LSM6	0	intronic
rs369594423	4	147117917	G	GC	0.336	NA	NA	NA	0.881902	LSM6	0	intronic
rs6844381	4	147118845	C	T	0.335	8.881e-08	0.94686	0.0102	0.88623	LSM6	0	intronic
rs6537403	4	147119111	C	A	0.3529	4.389e-08	0.94658	0.01	0.949836	LSM6	0	intronic
rs11733347	4	147119182	A	G	0.335	9.146e-08	0.94686	0.0102	0.88623	LSM6	0	intronic
rs2115797	4	147119562	G	A	0.335	9.411e-08	0.94696	0.0102	0.88623	LSM6	0	intronic
rs5862755	4	147119651	T	TTTG	0.336	NA	NA	NA	0.882302	LSM6	0	intronic
rs2115796	4	147119787	T	C	0.335	9.114e-08	0.94686	0.0102	0.88623	LSM6	0	intronic
rs2163171	4	147119901	T	C	0.335	9.113e-08	0.94686	0.0102	0.88623	LSM6	0	intronic
rs1865532	4	147120075	C	T	0.3966	3.355e-08	0.94677	0.0099	0.789328	LSM6	0	intronic
rs72727952	4	147120448	A	C	0.2555	3.589e-06	0.94895	0.0113	0.620781	LSM6	0	intronic
rs17758396	4	147121752	C	T	0.335	8.98e-08	0.94686	0.0102	0.88623	LSM6	599	downstream
rs17758420	4	147121814	G	A	0.335	9.185e-08	0.94696	0.0102	0.88623	LSM6	661	downstream
rs76373252	4	147125588	AGCC	A	0.335	NA	NA	NA	0.88623	LSM6	4435	intergenic
rs75642921	4	147125592	ATT	A	0.335	NA	NA	NA	0.88623	LSM6	4439	intergenic
rs11100919	4	147126331	C	T	0.335	9.762e-08	0.94696	0.0102	0.88623	LSM6	5178	intergenic
rs1079476	4	147126604	G	T	0.2753	2.099e-06	0.94942	0.0109	0.664954	LSM6	5451	intergenic
rs11728609	4	147127679	T	C	0.335	9.755e-08	0.94715	0.0102	0.88623	LSM6	6526	intergenic
rs6821066	4	147127813	G	T	0.335	1.007e-07	0.94715	0.0102	0.88623	LSM6	6660	intergenic
rs6821444	4	147127987	C	T	0.3539	5.196e-08	0.94696	0.01	0.945713	LSM6	6834	intergenic
rs6821479	4	147128034	C	T	0.335	1.732e-05	0.95151	0.0116	0.88623	LSM6	6881	intergenic
rs6821863	4	147128199	C	T	0.3529	4.876e-08	0.94686	0.01	0.949836	LSM6	7046	intergenic
rs11729787	4	147128715	T	C	0.335	9.99e-08	0.94705	0.0102	0.88623	LSM6	7562	intergenic
rs2164280	4	147129835	T	A	0.3539	5.509e-08	0.94705	0.01	0.945713	LSM6	8682	intergenic
rs12152709	4	147130122	C	T	0.335	9.81e-08	0.94696	0.0102	0.88623	LSM6	8969	intergenic
rs12152657	4	147130137	T	C	0.335	1.045e-07	0.94705	0.0102	0.88623	LSM6	8984	intergenic
rs12152692	4	147130540	T	A	0.3539	5.629e-08	0.94705	0.01	0.945713	LSM6	9387	intergenic
rs11721873	4	147131457	C	T	0.333	1.157e-07	0.94705	0.0103	0.870481	LSM6	10304	intergenic
rs62326848	4	147131513	G	A	0.334	1.065e-07	0.94715	0.0102	0.882166	LSM6	10360	intergenic
rs113800574	4	147131787	CT	C	0.341	NA	NA	NA	0.861023	LSM6	10634	intergenic
rs62326849	4	147132599	G	A	0.4026	2.56e-06	0.95495	0.0098	0.669035	LSM6	11446	intergenic
rs62326850	4	147132608	G	A	0.4215	1.201e-06	0.95418	0.0097	0.72374	LSM6	11455	intergenic
rs17021239	4	147132636	G	A	0.4026	2.604e-06	0.95495	0.0098	0.669035	LSM6	11483	intergenic
rs6813969	4	147132803	G	A	0.4026	2.93e-06	0.95523	0.0098	0.669035	LSM6	11650	intergenic
rs6835911	4	147132813	C	G	0.4026	3.02e-06	0.95523	0.0098	0.669035	LSM6	11660	intergenic
rs6838174	4	147133211	T	C	0.4026	3.176e-06	0.95533	0.0098	0.669035	LSM6	12058	intergenic
rs6843421	4	147133392	T	C	0.4026	3.193e-06	0.95533	0.0098	0.669035	LSM6	12239	intergenic
rs72727960	4	147133609	T	C	0.4016	3.035e-06	0.95533	0.0098	0.670779	RP11-6L6.2	12099	intergenic
rs62326851	4	147133793	A	C	0.4016	3.048e-06	0.95533	0.0098	0.670779	RP11-6L6.2	11915	intergenic
rs17021241	4	147134382	C	G	0.4026	3.466e-06	0.95552	0.0098	0.669035	RP11-6L6.2	11326	intergenic
rs56331233	4	147134464	G	A	0.4016	0.0002726	0.96002	0.0112	0.670779	RP11-6L6.2	11244	intergenic
rs55844150	4	147134555	C	G	0.4026	3.314e-06	0.95552	0.0098	0.669035	RP11-6L6.2	11153	intergenic
rs6854775	4	147138655	C	A	0.4195	1.977e-06	0.95485	0.0097	0.71324	RP11-6L6.2	7053	intergenic
rs10006650	4	147141301	C	T	0.4215	1.395e-06	0.95418	0.0097	0.696098	RP11-6L6.2	4407	intergenic
rs9993525	4	147142867	C	T	0.4215	1.645e-06	0.95437	0.0097	0.696098	RP11-6L6.2	2841	intergenic
rs1991979	4	147148747	G	A	0.4205	2.014e-06	0.95456	0.0098	0.690871	RP11-6L6.2	0	intronic
rs71613075	5	87514778	TA	T	0.4911	NA	NA	NA	0.855412	TMEM161B:AC010243.1	00:00:00	ncRNA_splicing
rs185065	5	87520595	G	C	0.498	5.12e-08	0.94952	0.0095	0.850057	TMEM161B	0	intronic
rs3099439	5	87545318	T	C	0.4861	1.63e-08	0.94876	0.0093	0.951136	TMEM161B	0	intronic
rs3099438	5	87557207	G	A	0.4871	1.464e-08	0.94876	0.0093	0.962354	TMEM161B	0	intronic
rs2565726	5	87581913	C	T	0.4881	1.657e-08	1.05464	0.0094	0.966077	TMEM161B-AS1	0	ncRNA_intronic
rs247909	5	87592024	T	C	0.4871	1.479e-08	1.05475	0.0094	0.962451	TMEM161B-AS1	0	ncRNA_intronic
rs2582045	5	87596675	G	T	0.4881	5.65e-08	1.0557	0.01	0.966077	TMEM161B-AS1	0	ncRNA_intronic
rs2565727	5	87601508	A	G	0.4881	1.61e-08	1.05464	0.0094	0.966077	TMEM161B-AS1	0	ncRNA_intronic
rs2582044	5	87602093	C	T	0.4881	1.57e-08	1.05464	0.0094	0.966077	TMEM161B-AS1	0	ncRNA_intronic
rs150004038	5	87607309	A	G	0.4881	NA	NA	NA	0.966077	TMEM161B-AS1	0	ncRNA_intronic
rs3110021	5	87610059	C	A	0.4881	1.567e-08	1.05464	0.0094	0.966077	TMEM161B-AS1	0	ncRNA_intronic
rs11384141	5	87610738	C	CA	0.4583	NA	NA	NA	0.854605	TMEM161B-AS1	0	ncRNA_intronic
rs1823016	5	87612658	G	A	0.4881	NA	NA	NA	0.966077	TMEM161B-AS1	0	ncRNA_intronic
rs247913	5	87618728	C	G	0.4871	1.4e-08	1.05485	0.0094	0.962451	TMEM161B-AS1	0	ncRNA_intronic
rs247914	5	87620249	G	T	0.4871	1.448e-08	1.05464	0.0094	0.962451	TMEM161B-AS1	0	ncRNA_intronic
rs2582042	5	87625244	A	G	0.4881	1.521e-08	1.05464	0.0094	0.966077	TMEM161B-AS1	0	ncRNA_intronic
rs247910	5	87630769	A	G	0.4861	NA	NA	NA	0.958646	TMEM161B-AS1	0	ncRNA_intronic
rs247911	5	87633758	G	A	0.4871	1.328e-08	1.05496	0.0094	0.962451	TMEM161B-AS1	0	ncRNA_intronic
rs247912	5	87634692	G	C	0.4871	1.328e-08	1.05496	0.0094	0.962451	TMEM161B-AS1	0	ncRNA_intronic
rs3099437	5	87637449	T	C	0.4871	1.875e-08	1.05422	0.0094	0.962354	TMEM161B-AS1	0	ncRNA_intronic
rs111628722	5	87642483	C	CATAA	0.4881	NA	NA	NA	0.966077	TMEM161B-AS1	0	ncRNA_intronic
rs2195613	5	87644310	A	G	0.4871	1.432e-08	0.94847	0.0093	0.962451	TMEM161B-AS1	0	ncRNA_intronic
rs10942529	5	87647584	C	T	0.4881	1.559e-08	0.94866	0.0093	0.966077	TMEM161B-AS1	0	ncRNA_intronic
rs369942376	5	87675431	CTTTATTTTAT	C	0.4702	NA	NA	NA	0.910559	TMEM161B-AS1	0	ncRNA_intronic
rs4916720	5	87677848	T	C	0.4871	1.593e-08	1.0539	0.0093	0.969961	TMEM161B-AS1:RPS3AP22	00:00:00	ncRNA_exonic
rs1430205	5	87678585	T	C	0.4861	1.341e-08	1.05422	0.0093	0.966348	TMEM161B-AS1	0	ncRNA_intronic
rs4916908	5	87679052	C	T	0.4871	1.458e-08	1.05401	0.0093	0.969961	TMEM161B-AS1:CTC-498M16.3	00:00:00	ncRNA_exonic
rs6452784	5	87680994	G	A	0.492	2.532e-09	1.05728	0.0094	0.988611	TMEM161B-AS1	0	ncRNA_intronic
rs6414945	5	87682030	A	G	0.493	2.586e-09	1.05728	0.0093	0.992393	TMEM161B-AS1	0	ncRNA_intronic
rs6452785	5	87685500	T	C	0.494	2.001e-09	1.05739	0.0093	0.981004	TMEM161B-AS1	0	ncRNA_intronic
rs2898558	5	87693637	C	G	0.493	2.15e-09	1.05749	0.0093	0.992393	TMEM161B-AS1	0	ncRNA_intronic
rs10717502	5	87695386	GT	G	0.493	NA	NA	NA	0.992393	TMEM161B-AS1	0	ncRNA_intronic
rs4916910	5	87696843	A	G	0.493	2.013e-09	1.05749	0.0093	0.992393	TMEM161B-AS1	0	ncRNA_intronic
rs7708715	5	87712519	A	C	0.493	1.658e-09	1.0576	0.0093	1	TMEM161B-AS1:CTC-498M16.2	00:00:00	ncRNA_intronic
rs6452787	5	87712831	G	A	0.4911	1.855e-09	1.05749	0.0093	0.992436	TMEM161B-AS1:CTC-498M16.2	00:00:00	ncRNA_intronic
rs6414946	5	87729711	C	A	0.492	1.712e-09	1.0577	0.0093	0.996204	TMEM161B-AS1:CTC-498M16.2:CTC-498M16.4	00:00:00	ncRNA_exonic
rs7722095	5	87740893	C	T	0.4831	3.88e-09	1.05654	0.0093	0.96318	CTC-498M16.4	0	ncRNA_intronic
rs7728883	5	87751752	A	G	0.4841	4.72e-09	1.05633	0.0094	0.9667	CTC-498M16.4	0	ncRNA_intronic
rs7448716	5	87752695	G	A	0.4811	3.394e-09	1.05686	0.0094	0.955891	CTC-498M16.4	0	ncRNA_intronic
rs6866315	5	87754805	T	C	0.4841	4.738e-09	1.05633	0.0094	0.9667	CTC-498M16.4	0	ncRNA_intronic
rs4352629	5	87756821	T	C	0.4811	3.353e-09	1.05696	0.0094	0.955891	CTC-498M16.4	0	ncRNA_intronic
rs4571506	5	87756918	T	C	0.4811	3.058e-09	1.05707	0.0094	0.955891	CTC-498M16.4	0	ncRNA_intronic
rs10060720	5	87763468	A	C	0.4811	3.276e-09	1.05717	0.0094	0.955891	CTC-498M16.4	0	ncRNA_intronic
rs11952470	5	87763516	A	G	0.4781	3.028e-09	1.05665	0.0093	0.945233	CTC-498M16.4	0	ncRNA_intronic
rs4244212	5	87764618	A	G	0.4801	3.954e-09	1.05622	0.0093	0.952437	CTC-498M16.4	0	ncRNA_intronic
rs9293500	5	87765771	C	T	0.4781	2.989e-09	1.05665	0.0093	0.945233	CTC-498M16.4	0	ncRNA_intronic
rs6891239	5	87769693	T	C	0.4811	3.116e-09	1.05728	0.0094	0.955891	CTC-498M16.4	0	ncRNA_intronic
rs6452791	5	87771093	C	A	0.4781	2.558e-09	1.0576	0.0094	0.945233	CTC-498M16.4	0	ncRNA_intronic
rs6873449	5	87773655	G	A	0.4781	2.574e-09	1.0576	0.0094	0.945233	CTC-498M16.4	0	ncRNA_intronic
rs6874021	5	87773729	T	G	0.4811	3.537e-09	1.05696	0.0094	0.948287	CTC-498M16.4	0	ncRNA_intronic
rs7706932	5	87775691	C	T	0.4583	1.374e-06	1.04697	0.0095	0.864291	CTC-498M16.4	0	ncRNA_intronic
rs10044618	5	87781168	T	C	0.4453	1.463e-06	1.04666	0.0095	0.817889	CTC-498M16.4	0	ncRNA_intronic
rs6452792	5	87792844	A	G	0.4692	2.457e-09	1.05813	0.0095	0.710946	CTC-498M16.4	0	ncRNA_intronic
rs2194027	5	87822672	A	T	0.4662	2.307e-11	0.93866	0.0095	0.731242	LINC00461	0	ncRNA_intronic
rs10474278	5	87841490	G	A	0.2584	1.913e-08	0.94167	0.0107	1	LINC00461	0	ncRNA_intronic
rs12653396	5	87847273	A	T	0.4493	1.293e-14	0.92951	0.0095	1	LINC00461	0	ncRNA_intronic
rs4916723	5	87854395	C	A	0.4135	9.477e-15	0.91824	0.011	1	LINC00461	0	ncRNA_intronic
rs4916724	5	87854417	T	C	0.1948	5.665e-07	0.94478	0.0113	0.632596	LINC00461	0	ncRNA_intronic
rs17422060	5	87858930	G	T	0.3837	4.002e-13	0.93333	0.0095	0.832303	LINC00461	0	ncRNA_intronic
rs1659071	5	87863610	T	C	0.4483	1.187e-10	0.9412	0.0094	0.820916	LINC00461	0	ncRNA_intronic
rs1644047	5	87865788	G	A	0.4473	1.272e-10	0.94158	0.0094	0.818203	LINC00461	0	ncRNA_intronic
rs10063583	5	87870213	A	G	0.497	4.077e-09	0.94649	0.0094	1	LINC00461	0	ncRNA_intronic
rs10071454	5	87870248	C	T	0.4483	1.078e-10	0.94111	0.0094	0.820916	LINC00461	0	ncRNA_intronic
rs918429	5	87873623	T	C	0.4483	1.133e-10	0.94129	0.0094	0.820916	LINC00461	0	ncRNA_intronic
rs7722396	5	87875379	T	C	0.4483	1.119e-10	0.94129	0.0094	0.820916	LINC00461	0	ncRNA_intronic
rs36124295	5	87876335	GA	G	0.3867	NA	NA	NA	0.835927	LINC00461	0	ncRNA_intronic
rs7721028	5	87880572	G	A	0.4483	1.045e-10	0.9412	0.0094	0.820916	LINC00461	0	ncRNA_intronic
rs1080255	5	87882179	G	A	0.4483	1.112e-10	0.94129	0.0094	0.820916	LINC00461	0	ncRNA_intronic
rs62369151	5	87883503	C	T	0.3867	1.379e-13	0.93239	0.0095	0.835927	LINC00461	0	ncRNA_intronic
rs56022653	5	87883838	C	G	0.3867	1.376e-13	0.93239	0.0095	0.835927	LINC00461	0	ncRNA_intronic
rs226488	5	87896330	T	C	0.3867	NA	NA	NA	0.835927	LINC00461	0	ncRNA_intronic
rs324886	5	87896602	T	C	0.3867	1.782e-13	0.93295	0.0094	0.835927	LINC00461	0	ncRNA_intronic
rs324885	5	87897271	C	A	0.497	3.441e-09	0.94592	0.0094	1	LINC00461	0	ncRNA_intronic
rs6859545	5	87901163	A	G	0.3668	9.677e-12	0.93735	0.0095	0.753047	LINC00461	0	ncRNA_intronic
rs6859947	5	87901547	A	C	0.4284	6.358e-09	0.94667	0.0094	0.741293	LINC00461	0	ncRNA_intronic
rs6452797	5	87901964	A	G	0.4284	6.563e-09	0.94686	0.0094	0.741293	LINC00461	0	ncRNA_intronic
rs324887	5	87905818	A	G	0.4284	6.87e-09	0.94677	0.0094	0.741293	LINC00461	0	ncRNA_intronic
rs192015	5	87906959	T	C	0.4284	9.017e-09	0.9481	0.0093	0.741293	LINC00461	0	ncRNA_intronic
rs324888	5	87907314	T	C	0.4284	9.702e-09	0.94781	0.0094	0.741293	LINC00461	0	ncRNA_intronic
rs184453	5	87908427	T	G	0.4284	9.534e-09	0.94791	0.0093	0.741293	LINC00461	0	ncRNA_intronic
rs226489	5	87909517	T	C	0.4284	9.266e-09	0.94781	0.0093	0.741293	LINC00461	0	ncRNA_intronic
rs324890	5	87909843	C	A	0.4274	8.773e-09	0.94772	0.0093	0.739019	LINC00461	0	ncRNA_intronic
rs1644039	5	87909877	T	C	0.4761	1.443e-07	0.9518	0.0094	0.904752	LINC00461	0	ncRNA_intronic
rs1644040	5	87909882	T	C	0.4274	9.778e-09	0.94781	0.0093	0.739019	LINC00461	0	ncRNA_intronic
rs34927403	5	87910530	CAG	C	0.3668	NA	NA	NA	0.753047	LINC00461	0	ncRNA_intronic
rs2431395	5	87911015	C	T	0.4284	5.335e-09	0.94639	0.0094	0.741293	LINC00461	0	ncRNA_intronic
rs372228215	5	87912634	A	AAAT	0.4284	NA	NA	NA	0.741293	LINC00461	0	ncRNA_intronic
rs324895	5	87913831	A	G	0.3668	1.26e-11	0.93782	0.0095	0.753047	LINC00461	0	ncRNA_intronic
rs324896	5	87914264	G	A	0.3678	1.161e-11	0.93782	0.0095	0.748514	LINC00461	0	ncRNA_intronic
rs324897	5	87914467	C	A	0.4284	NA	NA	NA	0.741293	LINC00461	0	ncRNA_intronic
rs10462334	5	87915481	T	G	0.3668	1.366e-11	0.93791	0.0095	0.753047	LINC00461	0	ncRNA_intronic
rs324900	5	87917231	G	A	0.4284	7.276e-09	0.94667	0.0095	0.741293	LINC00461	0	ncRNA_intronic
rs1644042	5	87920306	A	C	0.3668	1.635e-11	0.9381	0.0095	0.753047	LINC00461	0	ncRNA_intronic
rs324901	5	87920406	T	C	0.4751	1.729e-07	0.95209	0.0094	0.900757	LINC00461	0	ncRNA_intronic
rs188971	5	87921066	G	A	0.4294	1.279e-08	0.94829	0.0093	0.744404	LINC00461	0	ncRNA_intronic
rs1628054	5	87922342	T	C	0.4284	1.209e-08	0.94819	0.0093	0.741293	LINC00461	0	ncRNA_intronic
rs1659072	5	87923770	G	A	0.4284	7.85e-09	0.94667	0.0095	0.741293	LINC00461	0	ncRNA_intronic
rs1644044	5	87923882	G	T	0.3668	1.091e-11	0.93716	0.0096	0.753047	LINC00461	0	ncRNA_intronic
rs1644045	5	87924821	T	C	0.3668	1.922e-11	0.93819	0.0095	0.753047	LINC00461	0	ncRNA_intronic
rs7713243	5	87926055	T	C	0.4563	2.752e-07	0.95266	0.0094	0.604558	LINC00461	0	ncRNA_intronic
rs11740358	5	87926463	A	G	0.3668	1.091e-11	0.93697	0.0096	0.753047	LINC00461	0	ncRNA_intronic
rs2545694	5	87928570	A	G	0.4284	8.29e-09	0.94677	0.0095	0.741293	LINC00461	0	ncRNA_intronic
rs1628250	5	87928966	T	G	0.3668	1.228e-11	0.93697	0.0096	0.753047	LINC00461	0	ncRNA_intronic
rs1659070	5	87929515	G	C	0.4284	9.508e-09	0.94686	0.0095	0.741293	LINC00461	0	ncRNA_intronic
rs35269750	5	87930225	GAAAC	G	0.4304	NA	NA	NA	0.738785	LINC00461	0	ncRNA_intronic
rs10053136	5	87930488	A	G	0.4245	2.915e-08	0.94847	0.0095	0.729791	LINC00461	0	ncRNA_intronic
rs4916661	5	87932809	T	G	0.3658	1.036e-11	0.93679	0.0096	0.749534	LINC00461	0	ncRNA_intronic
rs2009730	5	87933568	A	G	0.4245	2.016e-08	0.948	0.0095	0.729791	LINC00461	0	ncRNA_intronic
rs28712135	5	88084016	T	A	0.4483	NA	NA	NA	0.623025	MEF2C	0	intronic
rs10462335	5	88088204	A	G	0.4592	1.029e-07	0.95151	0.0093	0.667418	MEF2C	0	intronic
rs17558396	5	88102281	G	T	0.4602	7.117e-08	0.95113	0.0093	0.670487	MEF2C	0	intronic
rs62380364	5	88107337	A	C	0.4543	2.343e-08	0.94914	0.0093	0.694287	MEF2C	0	intronic
rs575690292	5	88147050	CAA	C	0.4553	NA	NA	NA	0.720451	MEF2C	0	intronic
rs2362108	5	88147771	A	G	0.4831	9.847e-10	0.94478	0.0093	0.820798	MEF2C	0	intronic
rs2362109	5	88148041	T	C	0.4831	1.037e-09	0.94488	0.0093	0.820798	MEF2C	0	intronic
rs2362111	5	88148710	G	C	0.4831	NA	NA	NA	0.820798	MEF2C	0	intronic
rs17487515	5	88149291	G	A	0.4831	1.074e-09	0.94488	0.0093	0.820798	MEF2C	0	intronic
rs17559709	5	88149326	A	G	0.4831	1.073e-09	0.94488	0.0093	0.820798	MEF2C	0	intronic
rs4145738	5	88150289	A	G	0.4831	1.155e-09	0.94497	0.0093	0.820798	MEF2C	0	intronic
rs57055575	5	88150992	A	T	0.4831	1.133e-09	0.94497	0.0093	0.820798	MEF2C	0	intronic
rs4373304	5	88152202	C	T	0.4831	1.091e-09	0.94497	0.0093	0.820798	MEF2C	0	intronic
rs11749060	5	88152574	A	C	0.4831	1.139e-09	0.94497	0.0093	0.820798	MEF2C	0	intronic
rs55740951	5	88153874	T	C	0.4841	1.179e-09	0.94497	0.0093	0.823354	MEF2C	0	intronic
rs4518438	5	88157552	C	T	0.4751	1.158e-09	0.94497	0.0093	0.968215	MEF2C	0	intronic
rs7730255	5	88158146	C	G	0.4821	1.488e-09	0.94535	0.0093	0.817466	MEF2C	0	intronic
rs76768696	5	88159966	T	G	0.4284	NA	NA	NA	0.654866	MEF2C	0	intronic
rs56947091	5	88160354	T	C	0.4751	1.352e-09	0.94516	0.0093	0.968215	MEF2C	0	intronic
rs12054920	5	88161417	C	T	0.4692	2.049e-10	0.94271	0.0093	0.991971	MEF2C	0	intronic
rs61104616	5	88163771	A	G	0.4692	1.788e-10	0.94242	0.0093	0.991971	MEF2C	0	intronic
rs1671542	5	88165095	T	C	0.4781	NA	NA	NA	0.763558	MEF2C	0	intronic
rs188582	5	88167740	C	G	0.4692	1.624e-10	1.06131	0.0093	1	MEF2C	0	intronic
rs1671539	5	88168395	G	C	0.4692	2.278e-09	1.06577	0.0107	1	MEF2C	0	intronic
rs797419	5	88168955	A	C	0.4692	1.627e-10	1.06131	0.0093	1	MEF2C	0	intronic
rs304138	5	88169567	A	G	0.4692	NA	NA	NA	1	MEF2C	0	intronic
rs304137	5	88169652	G	A	0.4692	1.855e-10	1.06131	0.0093	1	MEF2C	0	intronic
rs304136	5	88170066	C	T	0.4702	2.156e-10	1.06099	0.0093	0.995961	MEF2C	0	intronic
rs216057	5	88170331	C	T	0.4692	1.783e-10	1.06131	0.0093	1	MEF2C	0	intronic
rs5869445	5	88175199	TTA	T	0.4672	NA	NA	NA	0.991995	MEF2C	0	intronic
rs188581	5	88175251	G	C	0.4911	2.884e-10	1.06046	0.0093	0.838346	MEF2C	0	intronic
rs3850651	5	88181109	G	T	0.4046	4.085e-10	1.06056	0.0094	0.709206	MEF2C:MEF2C-AS1	00:00:00	ncRNA_intronic
rs76025409	5	103783801	G	C	0.3579	NA	NA	NA	0.760405	RP11-6N13.1	0	ncRNA_intronic
rs372461051	5	103786487	A	G	0.4026	NA	NA	NA	0.753087	RP11-6N13.1	0	ncRNA_intronic
rs147831713	5	103787168	A	C	0.3598	NA	NA	NA	0.771326	RP11-6N13.1	0	ncRNA_intronic
rs2403326	5	103791044	G	A	0.4761	1.338e-07	0.95151	0.0094	0.640352	RP11-6N13.1	0	ncRNA_intronic
rs146323343	5	103792304	AAAAT	A	0.4732	NA	NA	NA	0.64514	RP11-6N13.1	0	ncRNA_intronic
rs2919961	5	103795692	A	C	0.4811	1.134e-07	0.95123	0.0094	0.629053	RP11-6N13.1	0	ncRNA_intronic
rs2860455	5	103802354	A	C	0.4771	1.396e-06	0.94904	0.0108	0.634725	RP11-6N13.1	0	ncRNA_intronic
rs35313049	5	103806932	C	T	0.4791	6.967e-08	0.95047	0.0094	0.631095	RP11-6N13.1	0	ncRNA_intronic
rs6881764	5	103810310	A	G	0.4791	6.949e-08	0.95056	0.0094	0.631095	RP11-6N13.1	0	ncRNA_intronic
rs60734212	5	103812660	A	G	0.4761	5.506e-08	0.95018	0.0094	0.635809	RP11-6N13.1	0	ncRNA_intronic
rs13166522	5	103817315	G	A	0.4811	NA	NA	NA	0.627517	RP11-6N13.1	0	ncRNA_intronic
rs4235642	5	103818412	G	A	0.3807	5.295e-10	0.94111	0.0098	0.740636	RP11-6N13.1	0	ncRNA_intronic
rs149114827	5	103819255	T	TAAAC	0.4761	NA	NA	NA	0.647396	RP11-6N13.1	0	ncRNA_intronic
rs10040923	5	103822036	A	G	0.4791	1.387e-08	0.948	0.0094	0.637561	RP11-6N13.1	0	ncRNA_intronic
rs12719532	5	103822938	G	A	0.4851	2.809e-08	0.94923	0.0094	0.625388	RP11-6N13.1	0	ncRNA_intronic
rs67909927	5	103827658	G	A	0.4781	1.079e-08	0.94781	0.0094	0.638632	RP11-6N13.1	0	ncRNA_intronic
rs10464007	5	103831500	A	T	0.4781	9.529e-09	0.94772	0.0094	0.638632	RP11-6N13.1	0	ncRNA_intronic
rs7706513	5	103832094	A	G	0.4781	9.394e-09	0.94772	0.0094	0.638632	RP11-6N13.1	0	ncRNA_intronic
rs13165289	5	103836995	C	T	0.4781	9.677e-09	0.94772	0.0094	0.638632	RP11-6N13.1	0	ncRNA_intronic
rs11747766	5	103838556	G	T	0.4781	1.013e-08	0.94781	0.0094	0.638632	RP11-6N13.1	0	ncRNA_intronic
rs13187104	5	103841272	G	T	0.4791	1.01e-08	0.948	0.0093	0.637561	RP11-6N13.1	0	ncRNA_intronic
rs11958220	5	103843517	T	C	0.4781	9.201e-09	0.94762	0.0094	0.638632	RP11-6N13.1	0	ncRNA_intronic
rs11747125	5	103847569	T	C	0.4781	9.394e-09	0.94781	0.0093	0.638632	RP11-6N13.1	0	ncRNA_intronic
rs79997868	5	103854240	T	A	0.4781	NA	NA	NA	0.638632	RP11-6N13.1	0	ncRNA_intronic
rs11955377	5	103861597	C	A	0.4811	1.319e-08	0.94829	0.0093	0.633963	RP11-6N13.1	0	ncRNA_intronic
rs969397	5	103863877	A	G	0.4781	7.981e-09	0.94762	0.0093	0.638632	RP11-6N13.1	0	ncRNA_intronic
rs35319957	5	103864338	C	G	0.4821	1.62e-08	0.94866	0.0093	0.631424	RP11-6N13.1	0	ncRNA_intronic
rs1363098	5	103867339	A	G	0.4781	9.06e-09	0.94791	0.0093	0.638632	RP11-6N13.1	0	ncRNA_intronic
rs1582419	5	103870101	C	T	0.4821	1.611e-08	0.94866	0.0093	0.631424	RP11-6N13.1	0	ncRNA_intronic
rs4515268	5	103874262	G	T	0.4771	7.479e-09	0.94762	0.0093	0.634725	RP11-6N13.1	0	ncRNA_intronic
rs1363097	5	103875902	T	C	0.4781	7.335e-09	0.94762	0.0093	0.640131	RP11-6N13.1	0	ncRNA_intronic
rs1363096	5	103876193	A	G	0.4771	1.262e-07	0.94516	0.0107	0.641212	RP11-6N13.1	0	ncRNA_intronic
rs7731266	5	103877918	C	G	0.4771	7.425e-09	0.94762	0.0093	0.641212	RP11-6N13.1	0	ncRNA_intronic
rs4482879	5	103878652	C	A	0.4751	8.156e-09	0.94781	0.0093	0.646403	RP11-6N13.1	0	ncRNA_intronic
rs4703040	5	103879813	T	G	0.4751	8.184e-09	0.94781	0.0093	0.646403	RP11-6N13.1	0	ncRNA_intronic
rs6869862	5	103886213	G	T	0.4573	1.553e-09	0.94535	0.0093	0.690249	RP11-6N13.1	0	ncRNA_intronic
rs1592757	5	103889998	C	G	0.3569	1.091e-11	0.93576	0.0098	0.790862	RP11-6N13.1	0	ncRNA_intronic
rs6867409	5	103890096	T	C	0.4543	6.699e-10	0.94403	0.0093	0.697364	RP11-6N13.1	0	ncRNA_intronic
rs2193933	5	103892460	G	C	0.4533	6.187e-10	0.94393	0.0093	0.698871	RP11-6N13.1	0	ncRNA_intronic
rs1592756	5	103892988	T	A	0.4533	7.405e-10	0.94422	0.0093	0.698871	RP11-6N13.1	0	ncRNA_intronic
rs1592755	5	103893548	A	T	0.4543	7.668e-10	0.94422	0.0093	0.697364	RP11-6N13.1	0	ncRNA_intronic
rs7706353	5	103895016	T	C	0.4692	2.362e-09	0.94592	0.0093	0.660737	RP11-6N13.1	0	ncRNA_intronic
rs4438849	5	103895102	G	T	0.4563	5.072e-10	0.94365	0.0093	0.699809	RP11-6N13.1	0	ncRNA_intronic
rs4320234	5	103895115	C	T	0.4702	1.874e-09	0.94554	0.0093	0.659556	RP11-6N13.1	0	ncRNA_intronic
rs1833514	5	103896130	C	T	0.4692	2.368e-09	0.94592	0.0093	0.660737	RP11-6N13.1	0	ncRNA_intronic
rs4521446	5	103897758	C	T	0.4692	2.485e-09	0.94592	0.0093	0.660737	RP11-6N13.1	0	ncRNA_intronic
rs6596578	5	103899178	G	A	0.4692	2.421e-09	0.94592	0.0093	0.660737	RP11-6N13.1	0	ncRNA_intronic
rs6874138	5	103899596	C	T	0.4543	7.952e-10	1.05919	0.0093	0.702817	RP11-6N13.1	0	ncRNA_intronic
rs10064425	5	103899690	C	T	0.4692	2.414e-09	1.05728	0.0093	0.660737	RP11-6N13.1	0	ncRNA_intronic
rs10059133	5	103901424	T	C	0.4553	6.974e-10	1.05929	0.0093	0.7013	RP11-6N13.1	0	ncRNA_intronic
rs6865511	5	103902180	T	C	0.4692	2.287e-09	1.05739	0.0093	0.660737	RP11-6N13.1	0	ncRNA_intronic
rs6866541	5	103902808	A	C	0.3837	NA	NA	NA	0.713807	RP11-6N13.1	0	ncRNA_intronic
rs1421668	5	103902958	T	C	0.4672	2.293e-09	1.05739	0.0093	0.651572	RP11-6N13.1	0	ncRNA_intronic
rs12659431	5	103903766	A	G	0.4533	6.393e-10	1.0595	0.0093	0.692107	RP11-6N13.1	0	ncRNA_intronic
rs12657531	5	103903837	G	A	0.4672	2.339e-09	1.05728	0.0093	0.651572	RP11-6N13.1	0	ncRNA_intronic
rs12658007	5	103904034	G	A	0.4682	1.69e-09	1.05792	0.0093	0.6554	RP11-6N13.1	0	ncRNA_intronic
rs12658451	5	103904037	C	T	0.4682	1.466e-09	1.05813	0.0093	0.6554	RP11-6N13.1	0	ncRNA_intronic
rs12658019	5	103904108	G	A	0.4443	2.441e-09	1.05739	0.0094	0.652572	RP11-6N13.1	0	ncRNA_intronic
rs12658032	5	103904226	G	A	0.3559	1.634e-11	1.06823	0.0098	0.794416	RP11-6N13.1	0	ncRNA_intronic
rs12659965	5	103904399	A	G	0.4692	NA	NA	NA	0.652729	RP11-6N13.1	0	ncRNA_intronic
rs11242522	5	103904914	C	T	0.4682	2.581e-09	1.05717	0.0093	0.6554	RP11-6N13.1	0	ncRNA_intronic
rs11242523	5	103905025	A	T	0.4682	2.542e-09	1.05717	0.0093	0.6554	RP11-6N13.1	0	ncRNA_intronic
rs12515429	5	103905275	T	C	0.4682	2.607e-09	1.05717	0.0093	0.6554	RP11-6N13.1	0	ncRNA_intronic
rs17156671	5	103905410	C	A	0.4682	2.609e-09	1.05707	0.0093	0.6554	RP11-6N13.1	0	ncRNA_intronic
rs2403284	5	103906073	T	C	0.4682	2.572e-09	1.05717	0.0093	0.6554	RP11-6N13.1	0	ncRNA_intronic
rs7703746	5	103907337	A	G	0.4602	1.949e-09	1.05749	0.0093	0.677973	RP11-6N13.1	0	ncRNA_intronic
rs1421667	5	103907606	A	G	0.4692	2.699e-09	1.05717	0.0093	0.660737	RP11-6N13.1	0	ncRNA_intronic
rs2032790	5	103908246	T	C	0.4692	2.683e-09	1.05717	0.0093	0.660737	RP11-6N13.1	0	ncRNA_intronic
rs1421666	5	103908410	G	A	0.4692	2.709e-09	1.05707	0.0093	0.660737	RP11-6N13.1	0	ncRNA_intronic
rs4295362	5	103908868	T	C	0.4682	2.683e-09	1.05717	0.0093	0.6554	RP11-6N13.1	0	ncRNA_intronic
rs959857	5	103909548	T	C	0.4692	2.776e-09	1.05707	0.0093	0.660737	RP11-6N13.1	0	ncRNA_intronic
rs768905	5	103909664	C	T	0.4692	4.527e-08	1.06024	0.0107	0.660737	RP11-6N13.1	0	ncRNA_intronic
rs5870112	5	103910073	G	GA	0.4563	NA	NA	NA	0.616786	RP11-6N13.1	0	ncRNA_intronic
rs33933384	5	103910429	GA	G	0.4692	NA	NA	NA	0.660737	RP11-6N13.1	0	ncRNA_intronic
rs11312070	5	103911556	A	AC	0.4672	NA	NA	NA	0.677807	RP11-6N13.1	0	ncRNA_intronic
5:103911724:G:GAAAAAG	5	103911724	GAAAAAG	G	0.4652	NA	NA	NA	0.675166	RP11-6N13.1	0	ncRNA_intronic
rs62362442	5	103911784	T	C	0.4672	NA	NA	NA	0.66976	RP11-6N13.1	0	ncRNA_intronic
rs62362443	5	103912114	C	A	0.4801	2.942e-09	1.05739	0.0094	0.63626	RP11-6N13.1	0	ncRNA_intronic
rs10071115	5	103912208	A	C	0.4821	1.498e-09	1.05802	0.0093	0.640677	RP11-6N13.1	0	ncRNA_intronic
rs35485974	5	103912246	T	TA	0.4821	NA	NA	NA	0.640677	RP11-6N13.1	0	ncRNA_intronic
rs10078807	5	103912319	G	A	0.4871	5.17e-09	1.05591	0.0093	0.629724	RP11-6N13.1	0	ncRNA_intronic
rs11738191	5	103913202	G	A	0.4811	3.133e-10	1.06046	0.0093	0.641649	RP11-6N13.1	0	ncRNA_intronic
rs11738197	5	103913264	C	A	0.4811	2.599e-10	1.06078	0.0093	0.641649	RP11-6N13.1	0	ncRNA_intronic
rs13172611	5	103913268	T	C	0.4811	2.604e-10	1.06078	0.0093	0.641649	RP11-6N13.1	0	ncRNA_intronic
rs147256817	5	103913702	CA	C	0.4821	NA	NA	NA	0.634333	RP11-6N13.1	0	ncRNA_intronic
rs2896528	5	103913710	T	C	0.4821	NA	NA	NA	0.634333	RP11-6N13.1	0	ncRNA_intronic
rs1363106	5	103913756	T	A	0.4811	3.192e-10	1.06035	0.0093	0.641649	RP11-6N13.1	0	ncRNA_intronic
rs5870113	5	103913905	C	CT	0.4791	NA	NA	NA	0.637253	RP11-6N13.1	0	ncRNA_intronic
rs1421665	5	103914014	T	C	0.4811	3.218e-10	1.06035	0.0093	0.641649	RP11-6N13.1	0	ncRNA_intronic
5:103914139:T:TCAAACATGACAAACATG	5	103914139	T	TCAAACATGACAAACATG	0.4225	NA	NA	NA	0.816045	RP11-6N13.1	0	ncRNA_intronic
rs13164188	5	103914523	C	T	0.3996	1.125e-09	1.05982	0.0095	0.996042	RP11-6N13.1	0	ncRNA_intronic
rs13177365	5	103914543	A	G	0.4811	3.411e-10	1.06035	0.0093	0.641649	RP11-6N13.1	0	ncRNA_intronic
rs35981582	5	103914564	TA	T	0.3996	NA	NA	NA	0.996042	RP11-6N13.1	0	ncRNA_intronic
rs10053368	5	103914758	G	A	0.4811	3.277e-10	1.06035	0.0093	0.641649	RP11-6N13.1	0	ncRNA_intronic
rs10053371	5	103914786	T	A	0.4811	3.226e-10	1.06035	0.0093	0.641649	RP11-6N13.1	0	ncRNA_intronic
rs10054977	5	103914836	G	T	0.4811	3.215e-10	1.06035	0.0093	0.641649	RP11-6N13.1	0	ncRNA_intronic
rs12658276	5	103915282	G	A	0.4811	3.392e-10	1.06035	0.0093	0.641649	RP11-6N13.1	0	ncRNA_intronic
rs10479296	5	103915443	A	G	0.4811	3.395e-10	1.06035	0.0093	0.641649	RP11-6N13.1	0	ncRNA_intronic
rs10479297	5	103915728	G	A	0.4801	3.475e-10	1.06024	0.0093	0.63626	RP11-6N13.1	0	ncRNA_intronic
rs7710489	5	103916349	C	T	0.4811	3.472e-10	1.06024	0.0093	0.641649	RP11-6N13.1	0	ncRNA_intronic
rs7723509	5	103916363	C	G	0.4811	3.357e-10	1.06035	0.0093	0.641649	RP11-6N13.1	0	ncRNA_intronic
rs62362459	5	103916831	G	A	0.4811	3.454e-10	1.06024	0.0093	0.641649	RP11-6N13.1	0	ncRNA_intronic
rs143138178	5	103917214	ATATG	A	0.4384	NA	NA	NA	0.771708	RP11-6N13.1	0	ncRNA_intronic
rs35893692	5	103917285	CAT	C	0.4811	NA	NA	NA	0.636866	RP11-6N13.1	0	ncRNA_intronic
rs35792668	5	103917300	G	A	0.4811	NA	NA	NA	0.636866	RP11-6N13.1	0	ncRNA_intronic
rs35207728	5	103917304	G	A	0.4811	NA	NA	NA	0.636866	RP11-6N13.1	0	ncRNA_intronic
rs147476108	5	103917328	GTA	G	0.4821	NA	NA	NA	0.640677	RP11-6N13.1	0	ncRNA_intronic
rs10477834	5	103917352	C	A	0.4811	3.543e-10	1.06024	0.0093	0.641649	RP11-6N13.1	0	ncRNA_intronic
rs10477835	5	103917539	A	T	0.4006	1.015e-09	1.05993	0.0095	1	RP11-6N13.1	0	ncRNA_intronic
rs143311140	5	103917773	C	CTT	0.4821	NA	NA	NA	0.63592	RP11-6N13.1	0	ncRNA_intronic
rs1363105	5	103917790	T	C	0.4821	NA	NA	NA	0.63592	RP11-6N13.1	0	ncRNA_intronic
rs1363104	5	103917797	G	C	0.4821	NA	NA	NA	0.63592	RP11-6N13.1	0	ncRNA_intronic
rs1363103	5	103917837	C	T	0.3986	1.337e-09	1.0595	0.0095	0.984271	RP11-6N13.1	0	ncRNA_intronic
rs1363102	5	103917867	T	G	0.4801	3.516e-10	1.06024	0.0093	0.63783	RP11-6N13.1	0	ncRNA_intronic
rs10072579	5	103918228	T	C	0.4811	3.663e-10	1.06024	0.0093	0.641649	RP11-6N13.1	0	ncRNA_intronic
rs10072849	5	103918622	T	C	0.4811	3.842e-10	1.06014	0.0093	0.641649	RP11-6N13.1	0	ncRNA_intronic
rs10057459	5	103918699	A	G	0.4811	3.708e-10	1.06014	0.0093	0.641649	RP11-6N13.1	0	ncRNA_intronic
rs10057469	5	103918749	T	G	0.4811	3.739e-10	1.06014	0.0093	0.641649	RP11-6N13.1	0	ncRNA_intronic
5:103918952:T:TTATA	5	103918952	T	TTATA	0.1183	NA	NA	NA	0.984261	RP11-6N13.1	0	ncRNA_intronic
5:103918952:T:TTA	5	103918952	T	TTA	0.3966	NA	NA	NA	0.984261	RP11-6N13.1	0	NA
rs35832962	5	103919142	GT	G	0.4235	NA	NA	NA	0.813764	RP11-6N13.1	0	ncRNA_intronic
rs10052804	5	103919822	C	A	0.4811	3.637e-10	1.06014	0.0093	0.641649	RP11-6N13.1	0	ncRNA_intronic
rs10059643	5	103919840	A	G	0.4811	3.791e-10	1.06014	0.0093	0.641649	RP11-6N13.1	0	ncRNA_intronic
rs254011	5	103920770	A	C	0.4384	1.975e-10	0.94205	0.0094	0.771708	RP11-6N13.1	0	ncRNA_intronic
rs35062142	5	103924430	TG	T	0.4215	NA	NA	NA	0.818365	RP11-6N13.1	0	ncRNA_intronic
rs254013	5	103926044	T	C	0.4384	1.812e-10	0.94195	0.0094	0.771708	RP11-6N13.1	0	ncRNA_intronic
rs445578	5	103926442	A	T	0.4215	1.708e-10	0.94176	0.0094	0.818365	RP11-6N13.1	0	ncRNA_intronic
rs2447838	5	103927579	T	C	0.4215	1.583e-10	0.94158	0.0094	0.818365	RP11-6N13.1	0	ncRNA_intronic
rs2431112	5	103931707	A	G	0.4245	2.043e-10	0.94195	0.0094	0.810507	RP11-6N13.1	0	ncRNA_intronic
rs2447832	5	103933473	T	C	0.4235	1.085e-10	0.94111	0.0094	0.813764	RP11-6N13.1	0	ncRNA_intronic
rs141915687	5	103934131	ATGCCAGCCCTGAGATAACCTCCCTTCCATTTGGAAACT	A	0.4374	NA	NA	NA	0.773655	RP11-6N13.1	0	ncRNA_intronic
rs563661599	5	103934155	T	C	0.4245	NA	NA	NA	0.747606	RP11-6N13.1	0	ncRNA_intronic
rs254035	5	103936343	A	T	0.4215	1.206e-10	0.94111	0.0094	0.818365	RP11-6N13.1	0	ncRNA_intronic
rs1592754	5	103938115	T	C	0.4831	3.106e-10	1.06046	0.0093	0.638153	RP11-6N13.1	0	ncRNA_intronic
rs12187898	5	103939674	T	C	0.4702	6.038e-10	1.05929	0.0093	0.67925	RP11-6N13.1	0	ncRNA_intronic
rs12187903	5	103939770	T	C	0.4702	7.065e-10	1.05908	0.0093	0.67925	RP11-6N13.1	0	ncRNA_intronic
rs254027	5	103940415	T	A	0.4215	NA	NA	NA	0.818365	RP11-6N13.1	0	ncRNA_intronic
rs1363101	5	103941070	G	T	0.4712	8.091e-10	1.05887	0.0093	0.676594	RP11-6N13.1	0	ncRNA_intronic
rs10455065	5	103941401	C	T	0.4712	8.613e-10	1.05866	0.0093	0.676594	RP11-6N13.1	0	ncRNA_intronic
rs10455066	5	103941415	G	T	0.4712	8.255e-10	1.05876	0.0093	0.676594	RP11-6N13.1	0	ncRNA_intronic
rs2018142	5	103941793	A	C	0.4702	6.724e-10	1.05908	0.0093	0.677823	RP11-6N13.1	0	ncRNA_intronic
rs143985568	5	103942055	A	AATTTAT	0.4702	NA	NA	NA	0.677823	RP11-6N13.1	0	ncRNA_intronic
rs34572866	5	103942060	AT	A	0.4215	NA	NA	NA	0.825719	RP11-6N13.1	0	ncRNA_intronic
rs254025	5	103943938	G	C	0.4215	1.067e-10	0.94092	0.0094	0.825719	RP11-6N13.1	0	ncRNA_intronic
rs254024	5	103944020	T	G	0.4215	1.094e-10	0.94092	0.0094	0.825719	RP11-6N13.1	0	ncRNA_intronic
rs2431109	5	103945126	G	A	0.4235	1.33e-10	0.94129	0.0094	0.820092	RP11-6N13.1	0	ncRNA_intronic
rs2161097	5	103945178	T	C	0.4215	8.956e-11	0.94082	0.0094	0.825719	RP11-6N13.1	0	ncRNA_intronic
rs1363100	5	103946206	T	A	0.4215	1.043e-10	0.94111	0.0094	0.825719	RP11-6N13.1	0	ncRNA_intronic
rs2112163	5	103946482	T	C	0.4235	1.671e-10	0.94167	0.0094	0.820092	RP11-6N13.1	0	ncRNA_intronic
rs141202823	5	103946549	T	TGAA	0.4215	NA	NA	NA	0.825719	RP11-6N13.1	0	ncRNA_intronic
rs2447828	5	103947205	T	C	0.4215	1.268e-10	0.94129	0.0094	0.825719	RP11-6N13.1	0	ncRNA_intronic
rs2431108	5	103947968	C	T	0.3171	2.879e-13	0.9296	0.01	0.995481	RP11-6N13.1	0	ncRNA_intronic
rs2447827	5	103948045	T	C	0.4195	1.542e-10	0.94158	0.0094	0.831433	RP11-6N13.1	0	ncRNA_intronic
rs68155288	5	103949430	ACATAT	A	0.4205	NA	NA	NA	0.819795	RP11-6N13.1	0	ncRNA_intronic
rs254020	5	103950251	T	C	0.4205	1.054e-10	0.94092	0.0094	0.819795	RP11-6N13.1	0	ncRNA_intronic
rs173823	5	103954801	A	T	0.3171	2.84e-13	0.9296	0.01	0.995481	RP11-6N13.1	0	ncRNA_intronic
rs254023	5	103955361	C	T	0.4215	1.156e-10	0.94101	0.0094	0.824793	RP11-6N13.1	0	ncRNA_intronic
rs171697	5	103956516	G	C	0.3181	2.466e-13	0.92951	0.01	0.991055	RP11-6N13.1	0	ncRNA_intronic
rs254045	5	103959345	G	A	0.4215	1.402e-10	0.94148	0.0094	0.824793	RP11-6N13.1	0	ncRNA_intronic
rs77960	5	103964585	A	G	0.3161	2.462e-13	0.92941	0.01	1	RP11-6N13.1	0	ncRNA_intronic
rs185260	5	103965223	C	A	0.4215	1.172e-10	0.94101	0.0094	0.824793	RP11-6N13.1	0	ncRNA_intronic
rs30266	5	103972357	A	G	0.3161	2.475e-13	0.92951	0.01	1	RP11-6N13.1	0	ncRNA_intronic
rs33817	5	103978326	A	G	0.4205	1.063e-10	0.94092	0.0094	0.820723	RP11-6N13.1	0	ncRNA_intronic
rs67667580	5	103978833	A	G	0.4225	NA	NA	NA	0.806779	RP11-6N13.1	0	ncRNA_intronic
rs552825058	5	103989467	G	GAAAAAAAA	0.3837	NA	NA	NA	0.760592	RP11-6N13.1	0	ncRNA_intronic
rs416223	5	103991476	A	C	0.3966	1.179e-12	1.07004	0.0095	0.911616	RP11-6N13.1	0	ncRNA_intronic
rs325485	5	103995368	G	A	0.3738	2.735e-12	1.0694	0.0096	1	RP11-6N13.1	0	ncRNA_intronic
rs559756855	5	103998895	CT	CTT	0.4135	NA	NA	NA	0.850424	RP11-6N13.1	0	ncRNA_intronic
rs113420815	5	103998895	CT	C	0.007952	NA	NA	NA	0.850424	RP11-6N13.1	0	ncRNA_intronic
rs325481	5	104000752	A	G	0.3976	1.162e-10	1.07251	0.0109	0.90841	RP11-6N13.1	0	ncRNA_intronic
rs200312312	5	104002346	T	C	0.2992	NA	NA	NA	0.737407	RP11-6N13.1	0	ncRNA_intronic
rs62362057	5	104002370	T	C	0.3847	NA	NA	NA	0.79579	RP11-6N13.1	0	ncRNA_intronic
rs325479	5	104002392	T	C	0.3986	NA	NA	NA	0.843706	RP11-6N13.1	0	ncRNA_intronic
rs191800971	5	104003311	G	C	0.3191	NA	NA	NA	0.950197	RP11-6N13.1	0	ncRNA_intronic
rs325500	5	104006667	G	A	0.3966	1.486e-12	1.06972	0.0095	0.903731	RP11-6N13.1	0	ncRNA_intronic
rs325501	5	104007433	C	G	0.3976	1.914e-12	1.0693	0.0095	0.90114	RP11-6N13.1	0	ncRNA_intronic
rs325502	5	104008133	A	G	0.4125	1.855e-10	1.07133	0.0108	0.850949	RP11-6N13.1	0	ncRNA_intronic
rs325506	5	104012303	G	C	0.4354	3.956e-12	1.06748	0.0094	0.775538	RP11-6N13.1	0	ncRNA_intronic
rs21126	5	104013782	A	G	0.4135	6.29e-12	1.06705	0.0094	0.84673	RP11-6N13.1	0	ncRNA_intronic
rs396755	5	104022239	G	C	0.4105	5.18e-12	1.06727	0.0094	0.848764	RP11-6N13.1	0	ncRNA_intronic
rs410915	5	104034140	T	C	0.4155	7.965e-11	1.06322	0.0094	0.810708	RP11-6N13.1	0	ncRNA_intronic
rs12055234	5	104037760	A	G	0.3231	1.185e-11	0.93435	0.01	0.88041	RP11-6N13.1	0	ncRNA_intronic
5:104040665:A:T	5	104040665	T	A	0.1581	NA	NA	NA	0.759576	RP11-6N13.1	0	ncRNA_intronic
5:104040665:G:T	5	104040665	T	G	0.4394	NA	NA	NA	0.759576	RP11-6N13.1	0	NA
rs325521	5	104043156	T	C	0.4145	7.036e-11	1.06332	0.0094	0.805785	RP11-6N13.1	0	ncRNA_intronic
rs325523	5	104045386	A	C	0.4165	8.251e-11	1.06301	0.0094	0.80824	RP11-6N13.1	0	ncRNA_intronic
rs325528	5	104048590	G	C	0.4056	1.763e-10	1.06226	0.0095	0.833689	RP11-6N13.1	0	ncRNA_intronic
rs325546	5	104055261	C	A	0.4026	NA	NA	NA	0.852015	RP11-6N13.1	0	ncRNA_intronic
rs552331862	5	104059655	GTA	G	0.1779	NA	NA	NA	0.84289	RP11-6N13.1	0	ncRNA_intronic
rs537866099	5	104059655	GTA	GTATA	0.326	NA	NA	NA	0.84289	RP11-6N13.1	0	NA
rs161645	5	104069917	G	A	0.3161	3.715e-11	1.06844	0.01	0.910363	RP11-6N13.1	0	ncRNA_intronic
rs6421926	5	104075130	C	T	0.3171	3.618e-11	1.06844	0.01	0.897664	RP11-6N13.1	0	ncRNA_intronic
rs60271	5	104078233	C	A	0.3131	2.571e-11	1.0694	0.0101	0.905842	RP11-6N13.1	0	ncRNA_intronic
rs323509	5	104082179	C	A	0.3131	2.337e-11	1.06951	0.0101	0.905842	RP11-6N13.1	0	ncRNA_intronic
rs1422838	5	144451833	A	G	0.492	3.47e-08	1.05327	0.0094	0.786676	CTC-342P15.1	66480	intergenic
rs1541664	5	144455182	G	A	0.3648	6.899e-07	0.9538	0.0095	0.653021	CTC-342P15.1	69829	intergenic
rs34068300	5	144455285	G	A	0.494	6.238e-08	0.95037	0.0094	0.777461	CTC-342P15.1	69932	intergenic
rs34921887	5	144455375	T	G	0.493	4.329e-08	0.9498	0.0094	0.782061	CTC-342P15.1	70022	intergenic
rs10875610	5	144461473	G	A	0.334	0.00395	0.972	0.0099	0.61041	CTC-342P15.1	76120	intergenic
rs10875611	5	144461683	C	G	0.334	0.003788	0.97171	0.0099	0.61041	CTC-342P15.1	76330	intergenic
rs1895336	5	144465810	G	A	0.4215	1.971e-07	0.9518	0.0095	0.677153	CTC-342P15.1	80457	intergenic
rs5871906	5	144465889	A	AT	0.4225	NA	NA	NA	0.681235	CTC-342P15.1	80536	intergenic
rs11423684	5	144466498	CA	C	0.4573	NA	NA	NA	0.996016	CTC-342P15.1	81145	intergenic
rs11740769	5	144467735	T	C	0.4493	2.482e-07	0.95247	0.0094	0.686414	CTC-342P15.1	82382	intergenic
rs2190794	5	144468518	A	C	0.4592	6.256e-09	0.94743	0.0093	0.996034	CTC-342P15.1	83165	intergenic
rs2190793	5	144468669	T	A	0.336	0.004922	0.97268	0.0099	0.609049	CTC-342P15.1	83316	intergenic
rs10875612	5	144474779	T	C	0.4583	5.624e-09	0.94715	0.0093	1	CTC-342P15.1	89426	intergenic
rs3861860	5	144475242	T	A	0.337	0.004421	0.97219	0.0099	0.616024	CTC-342P15.1	89889	intergenic
rs2190791	5	144478094	G	C	0.337	0.004253	0.9721	0.0099	0.609393	CTC-342P15.1	92741	intergenic
rs2190790	5	144478215	T	C	0.337	0.004113	0.97181	0.01	0.609393	CTC-342P15.1	92862	intergenic
rs28671333	5	144478637	C	A	0.337	0.004265	1.0286	0.0099	0.609393	CTC-342P15.1	93284	intergenic
rs2190789	5	144480634	T	G	0.4573	6.657e-09	1.05538	0.0093	0.996016	CTC-342P15.1	95281	intergenic
rs2108649	5	144487957	T	A	0.3718	0.001757	0.97074	0.0095	0.611694	AC132803.1	89380	intergenic
rs7447393	5	144492907	T	C	0.4433	1.314e-07	1.05054	0.0093	0.814224	AC132803.1	84430	intergenic
rs6863059	5	144495467	G	C	0.4712	3.93e-07	0.95361	0.0094	0.778483	AC132803.1	81870	intergenic
rs6862136	5	144495743	A	G	0.4473	1.407e-07	0.95199	0.0094	0.806533	AC132803.1	81594	intergenic
rs10071014	5	144497166	A	G	0.4463	1.313e-07	0.94497	0.0107	0.803374	AC132803.1	80171	intergenic
rs1860057	5	144499834	A	C	0.4682	4.771e-07	0.9539	0.0094	0.792978	AC132803.1	77503	intergenic
rs34124462	5	144500287	GCTTT	G	0.4423	NA	NA	NA	0.817693	AC132803.1	77050	intergenic
rs5871908	5	144500685	G	GT	0.4732	NA	NA	NA	0.779054	AC132803.1	76652	intergenic
rs548503216	5	144500736	GA	GAA	0.08748	NA	NA	NA	0.774939	AC132803.1	76601	intergenic
rs5871910	5	144500736	GA	G	0.4742	NA	NA	NA	0.774939	AC132803.1	76601	intergenic
rs13188372	5	144501151	A	G	0.4722	2.697e-07	0.95266	0.0094	0.782315	AC132803.1	76186	intergenic
rs34177852	5	144503307	C	A	0.4423	1.065e-07	0.95132	0.0094	0.810413	AC132803.1	74030	intergenic
rs6875288	5	144506078	G	A	0.4433	1.329e-07	0.95209	0.0093	0.805655	AC132803.1	71259	intergenic
rs10454999	5	144510131	G	A	0.4423	8.417e-08	0.95104	0.0094	0.810413	AC132803.1	67206	intergenic
rs3995520	5	144510516	T	A	0.4423	1.201e-07	0.9519	0.0093	0.810413	AC132803.1	66821	intergenic
rs961748	5	144511162	C	T	0.4712	3.18e-07	0.95304	0.0094	0.791074	AC132803.1	66175	intergenic
rs4256374	5	144512126	T	C	0.4414	4.752e-08	0.94999	0.0094	0.814536	AC132803.1	65211	intergenic
rs6884441	5	144512659	C	T	0.4423	9.508e-08	0.95151	0.0093	0.810413	AC132803.1	64678	intergenic
rs7710868	5	144514290	A	C	0.4443	8.54e-08	0.95142	0.0093	0.802213	AC132803.1	63047	intergenic
rs369556148	5	144517829	GT	G	0.4831	NA	NA	NA	0.659716	AC132803.1	59508	intergenic
rs60309810	5	144518072	A	T	0.4692	4.541e-08	0.95018	0.0093	0.724366	AC132803.1	59265	intergenic
rs2190785	5	144521182	G	C	0.4722	5.908e-08	0.95075	0.0093	0.735974	AC132803.1	56155	intergenic
rs28580671	5	144522988	A	G	0.4702	7.499e-08	0.95123	0.0093	0.721537	AC132803.1	54349	intergenic
rs28618243	5	144523083	C	T	0.4463	1.929e-07	0.95199	0.0094	0.892859	AC132803.1	54254	intergenic
rs2058115	5	144523415	G	A	0.4692	8.535e-08	0.95142	0.0093	0.717398	AC132803.1	53922	intergenic
rs7736959	5	144524955	G	C	0.4682	7.22e-08	0.95123	0.0093	0.728095	AC132803.1	52382	intergenic
rs7718515	5	144524959	G	A	0.4682	7.872e-08	0.95142	0.0093	0.728095	AC132803.1	52378	intergenic
rs13168909	5	144527685	T	C	0.4433	1.645e-07	0.95199	0.0094	0.895835	AC132803.1	49652	intergenic
rs7724694	5	144527935	T	C	0.4433	1.632e-07	0.95199	0.0094	0.895835	AC132803.1	49402	intergenic
rs6580342	5	144528126	T	A	0.4702	6.219e-08	0.95085	0.0093	0.735513	AC132803.1	49211	intergenic
rs6580343	5	144528420	T	C	0.4692	6.033e-08	0.95075	0.0093	0.725249	AC132803.1	48917	intergenic
rs1002807	5	144528984	T	C	0.4702	6.017e-08	0.95075	0.0093	0.735513	AC132803.1	48353	intergenic
rs149883008	5	144530616	C	A	0.4682	NA	NA	NA	0.721122	AC132803.1	46721	intergenic
rs34788241	5	144532811	T	TA	0.4473	NA	NA	NA	0.622032	AC132803.1	44526	intergenic
rs271073	5	144532957	T	C	0.4682	6.865e-08	0.95094	0.0093	0.721122	AC132803.1	44380	intergenic
rs271074	5	144532999	C	G	0.4682	6.203e-08	0.95075	0.0093	0.721122	AC132803.1	44338	intergenic
rs271075	5	144534035	C	T	0.4463	1.878e-07	0.95218	0.0094	0.892859	AC132803.1	43302	intergenic
rs271076	5	144535481	C	A	0.4453	2.09e-07	0.95237	0.0094	0.896161	AC132803.1	41856	intergenic
rs271077	5	144535710	C	T	0.4463	2.244e-07	0.95247	0.0094	0.892859	AC132803.1	41627	intergenic
rs271078	5	144536751	A	G	0.4682	7.921e-08	0.95113	0.0093	0.728095	AC132803.1	40586	intergenic
rs271079	5	144538201	G	C	0.4414	1.311e-07	0.95161	0.0094	0.879833	AC132803.1	39136	intergenic
rs7715541	5	144539801	T	A	0.4702	4.556e-08	0.95018	0.0093	0.721537	AC132803.1	37536	intergenic
rs11333333	5	144540145	G	GT	0.4702	NA	NA	NA	0.713686	AC132803.1	37192	intergenic
rs271081	5	144540504	C	T	0.4702	4.443e-08	0.95018	0.0093	0.721537	AC132803.1	36833	intergenic
rs11456011	5	144543178	G	GA	0.4433	NA	NA	NA	0.896232	AC132803.1	34159	intergenic
rs271084	5	144543375	A	C	0.4443	2.692e-07	0.95275	0.0094	0.900224	AC132803.1	33962	intergenic
rs271085	5	144543593	G	A	0.4702	8.996e-08	0.95132	0.0093	0.714599	AC132803.1	33744	intergenic
rs2400170	5	144545930	C	A	0.4712	1.722e-08	0.94866	0.0093	0.702141	AC132803.1	31407	intergenic
rs2110042	5	144546544	C	A	0.4245	6.274e-09	0.94649	0.0095	1	AC132803.1	30793	intergenic
rs147258985	5	144547095	A	AAAAT	0.4314	NA	NA	NA	0.948454	AC132803.1	30242	intergenic
rs7708883	5	144547439	A	G	0.4225	7.277e-09	0.94649	0.0095	0.991927	AC132803.1	29898	intergenic
rs6580344	5	144548902	A	G	0.4225	7.369e-09	0.94649	0.0095	0.991927	AC132803.1	28435	intergenic
rs6580345	5	144548934	G	A	0.4742	1.454e-08	0.94866	0.0093	0.699895	AC132803.1	28403	intergenic
rs2052171	5	144549896	G	C	0.4632	1.597e-07	0.95228	0.0093	0.667437	AC132803.1	27441	intergenic
rs1158767	5	144550465	G	C	0.4324	7.217e-08	0.95018	0.0095	0.960554	AC132803.1	26872	intergenic
rs2052170	5	144550632	G	A	0.4642	1.271e-07	0.95171	0.0094	0.664751	AC132803.1	26705	intergenic
rs4244037	5	144551189	T	C	0.4642	1.342e-07	0.9519	0.0094	0.664751	AC132803.1	26148	intergenic
rs4912689	5	144551372	A	G	0.4652	1.455e-07	0.95199	0.0094	0.674507	AC132803.1	25965	intergenic
rs917829	5	144552586	A	G	0.4642	1.479e-07	0.9519	0.0094	0.664751	AC132803.1	24751	intergenic
5:144552646:G:GTA	5	144552646	GTA	G	0.4672	NA	NA	NA	0.654691	AC132803.1	24691	intergenic
rs6580346	5	144555103	T	C	0.4632	1.652e-07	0.95209	0.0094	0.667437	AC132803.1	22234	intergenic
rs6421157	5	144556445	G	A	0.4652	1.361e-08	0.94829	0.0094	0.668804	AC132803.1	20892	intergenic
rs6580348	5	144559620	A	C	0.4911	4.838e-07	0.9539	0.0094	0.713457	AC132803.1	17717	intergenic
rs13190240	5	144559986	A	G	0.4911	4.783e-07	0.9539	0.0094	0.713457	AC132803.1	17351	intergenic
rs6580349	5	144560503	G	A	0.4911	4.847e-07	0.9539	0.0094	0.713457	AC132803.1	16834	intergenic
rs6580350	5	144560576	T	C	0.4911	5.115e-07	0.95399	0.0094	0.713457	AC132803.1	16761	intergenic
rs2215702	5	144561050	C	T	0.4901	4.342e-07	0.95361	0.0094	0.710643	AC132803.1	16287	intergenic
rs2215701	5	144561111	A	G	0.4891	4.268e-07	0.95361	0.0094	0.702103	AC132803.1	16226	intergenic
rs546256196	5	144561269	TA	T	0.4901	NA	NA	NA	0.710643	AC132803.1	16068	intergenic
rs9686956	5	144565272	A	C	0.4751	2.322e-06	0.95676	0.0094	0.655136	AC132803.1	12065	intergenic
rs6580351	5	144565614	C	G	0.4732	2.903e-06	0.95724	0.0094	0.664408	AC132803.1	11723	intergenic
rs6888611	5	144566992	T	A	0.4722	2.577e-05	0.95877	0.01	0.66179	AC132803.1	10345	intergenic
rs6867688	5	144567519	C	T	0.4732	3.287e-06	0.95705	0.0094	0.664408	AC132803.1	9818	intergenic
rs11746888	5	144567826	C	G	0.4901	5.965e-07	0.95418	0.0094	0.710643	AC132803.1	9511	intergenic
rs11744572	5	144567845	C	T	0.4712	3.696e-06	0.95762	0.0094	0.660349	AC132803.1	9492	intergenic
rs7726152	5	144568089	T	G	0.4751	2.826e-06	0.95705	0.0094	0.655136	AC132803.1	9248	intergenic
rs4913023	5	144571556	C	G	0.4344	1.441e-07	0.95132	0.0095	0.945415	AC132803.1	5781	intergenic
rs6580352	5	144572750	C	T	0.492	7.207e-07	0.95456	0.0094	0.701547	AC132803.1	4587	intergenic
rs2895632	5	144573071	G	A	0.492	6.962e-07	0.95437	0.0094	0.701547	AC132803.1	4266	intergenic
rs7709238	5	144577721	A	G	0.4911	1.009e-06	0.95504	0.0094	0.69306	AC132803.1	298	downstream
rs7717788	5	144582225	G	A	0.4901	1.01e-06	0.95485	0.0095	0.690244	AC132803.1	4802	intergenic
rs7721835	5	144582247	C	T	0.4901	1.042e-06	0.95485	0.0095	0.690244	AC132803.1	4824	intergenic
rs2208609	6	70822812	G	A	0.4543	1.2e-06	0.95514	0.0095	0.707785	COL19A1	0	intronic
rs6940436	6	70824018	C	T	0.4533	1.39e-05	0.95753	0.01	0.70388	COL19A1	0	intronic
rs3828772	6	70825936	A	C	0.4543	1.384e-06	0.95533	0.0095	0.707785	COL19A1	0	intronic
rs3806031	6	70827102	G	C	0.4543	1.405e-06	0.95542	0.0095	0.707785	COL19A1	0	intronic
rs3806032	6	70827134	A	G	0.4543	1.82e-06	0.95609	0.0094	0.707785	COL19A1	0	intronic
rs3806033	6	70828336	C	T	0.4543	1.716e-06	0.9559	0.0094	0.707785	COL19A1	0	intronic
rs6455355	6	70829516	G	A	0.4533	1.436e-06	0.9559	0.0094	0.71157	COL19A1	0	intronic
rs9454977	6	70833056	T	G	0.4533	NA	NA	NA	0.71157	COL19A1	0	intronic
rs9454979	6	70833534	C	G	0.4195	NA	NA	NA	0.624125	COL19A1	0	intronic
rs9454980	6	70833546	G	T	0.4205	NA	NA	NA	0.627645	COL19A1	0	intronic
rs71309304	6	70834993	A	ATTGTTTCATTTTG	0.4533	NA	NA	NA	0.71157	COL19A1	0	intronic
rs2145904	6	70839151	G	A	0.4523	1.104e-06	0.95523	0.0094	0.715368	COL19A1	0	intronic
rs2181011	6	70839436	G	A	0.4523	1.113e-06	0.95523	0.0094	0.715368	COL19A1	0	intronic
rs3763247	6	70840273	A	T	0.4523	1.339e-06	0.95562	0.0094	0.715368	COL19A1	0	intronic
rs3763248	6	70840287	T	A	0.4523	1.18e-06	0.95533	0.0094	0.715368	COL19A1	0	intronic
rs3806037	6	70841325	T	C	0.4473	6.7e-07	0.95437	0.0094	0.732631	COL19A1	0	intronic
rs2093375	6	70841894	T	C	0.4473	6.018e-07	0.95409	0.0094	0.732631	COL19A1	0	intronic
rs7773157	6	70846022	A	G	0.4503	3.515e-07	0.95342	0.0094	0.727817	COL19A1	0	intronic
rs9342783	6	70852493	G	A	0.4553	4.549e-09	0.94677	0.0093	0.996073	COL19A1	0	intronic
rs3831024	6	70852607	C	CT	0.4543	NA	NA	NA	0.992162	COL19A1	0	intronic
rs2296013	6	70852841	T	A	0.4553	4.721e-09	0.94677	0.0093	0.996073	COL19A1	0	intronic
rs6935524	6	70853768	C	T	0.4553	4.169e-09	0.9463	0.0094	0.996073	COL19A1	0	intronic
rs9364074	6	70854183	G	A	0.4553	4.111e-09	0.9462	0.0094	0.996073	COL19A1	0	intronic
rs58591338	6	70854208	CAG	C	0.4553	NA	NA	NA	0.996073	COL19A1	0	intronic
rs3841703	6	70854924	A	AT	0.4553	NA	NA	NA	0.996073	COL19A1	0	intronic
rs6903592	6	70855171	A	T	0.3688	1.684e-06	0.94734	0.0113	0.706552	COL19A1	0	intronic
rs6919535	6	70855778	A	G	0.4553	5.383e-09	0.94677	0.0094	0.996073	COL19A1	0	intronic
rs9454992	6	70855891	G	A	0.4553	5.524e-09	0.94686	0.0094	0.996073	COL19A1	0	intronic
rs7762409	6	70856536	T	C	0.4553	5.291e-09	0.94686	0.0094	0.996073	COL19A1	0	intronic
rs6933023	6	70857743	T	C	0.4563	5.359e-09	0.94696	0.0093	0.992131	COL19A1	0	intronic
rs9454993	6	70857929	G	A	0.4553	4.938e-09	0.94677	0.0093	0.996073	COL19A1	0	intronic
rs2025286	6	70858701	C	A	0.4563	3.997e-09	0.94658	0.0093	1	COL19A1	0	intronic
rs2025285	6	70858722	A	G	0.4563	5.417e-09	0.94705	0.0093	1	COL19A1	0	intronic
rs2025284	6	70858783	C	T	0.4563	4.769e-09	0.94677	0.0093	1	COL19A1	0	intronic
rs3806041	6	70860739	A	C	0.4553	5.478e-09	0.94705	0.0093	0.996073	COL19A1	0	intronic
rs3818327	6	70861135	G	T	0.4553	5.148e-09	0.94677	0.0094	0.996073	COL19A1	0	intronic
rs6928201	6	70861855	C	G	0.3867	2.005e-06	0.95523	0.0096	0.63562	COL19A1	0	intronic
rs6928404	6	70861994	T	G	0.4742	3.46e-08	0.94999	0.0093	0.926365	COL19A1	0	intronic
rs9364075	6	70863697	C	A	0.4274	2.534e-07	0.95218	0.0095	0.758711	COL19A1	0	intronic
rs9294858	6	70864312	A	C	0.4742	3.126e-08	0.9498	0.0093	0.926365	COL19A1	0	intronic
rs9294859	6	70864473	G	A	0.4742	2.36e-08	0.94923	0.0093	0.926365	COL19A1	0	intronic
rs9354906	6	70864990	A	G	0.4742	3.106e-08	0.94971	0.0093	0.926365	COL19A1	0	intronic
rs3736843	6	70866421	C	T	0.4742	2.728e-08	0.94952	0.0093	0.926365	COL19A1	0	intronic
rs2229799	6	70866609	T	C	0.4742	3.702e-08	0.95018	0.0093	0.926365	COL19A1	0	exonic
rs3793059	6	70867319	T	A	0.3867	1.702e-06	0.95495	0.0096	0.63562	COL19A1	0	intronic
rs9354907	6	70868638	A	G	0.4742	2.175e-08	0.94914	0.0093	0.926365	COL19A1	0	intronic
rs12204439	6	70870273	T	C	0.3837	5.272e-06	0.95695	0.0097	0.608561	COL19A1	0	intronic
rs2296010	6	70873331	A	G	0.4115	9.128e-06	0.95858	0.0095	0.614475	COL19A1	0	intronic
rs3806051	6	70886743	A	T	0.4563	1.728e-06	0.95638	0.0093	0.761821	COL19A1	0	intronic
rs3806052	6	70886784	C	A	0.4573	1.725e-06	0.95638	0.0093	0.765765	COL19A1	0	intronic
rs12192464	6	70888392	T	C	0.4563	1.825e-06	0.95648	0.0093	0.761821	COL19A1	0	intronic
rs3793064	6	70888876	A	T	0.4583	1.932e-06	0.95657	0.0093	0.762014	COL19A1	0	intronic
rs10945200	6	70891740	A	G	0.4563	1.653e-06	0.95638	0.0093	0.761821	COL19A1	0	intronic
rs9354908	6	70892299	T	A	0.4553	1.036e-06	0.95533	0.0094	0.758867	COL19A1	0	intronic
rs34437604	6	70892371	A	G	0.4553	1.036e-06	0.95533	0.0094	0.758867	COL19A1	0	intronic
rs4544872	6	70892943	A	G	0.4145	4.696e-06	0.95743	0.0095	0.615975	COL19A1	0	intronic
rs6908735	6	70896515	G	T	0.4115	7.3e-06	0.95801	0.0096	0.608383	COL19A1	0	intronic
rs71536502	6	70897224	A	ACACACACAAACATG	0.4115	NA	NA	NA	0.608383	COL19A1	0	intronic
rs34147000	6	70897307	T	G	0.4115	7.07e-06	0.9581	0.0095	0.608383	COL19A1	0	intronic
rs6909913	6	70897355	G	A	0.4115	7.555e-06	0.95801	0.0096	0.608383	COL19A1	0	intronic
rs3749913	6	70897698	G	A	0.4573	9.807e-07	0.95523	0.0093	0.753361	COL19A1	0	intronic
rs9364077	6	70898381	G	A	0.4115	7.428e-06	0.95801	0.0096	0.608383	COL19A1	0	intronic
rs35944407	6	70902293	G	GA	0.4115	NA	NA	NA	0.608383	COL19A1	0	intronic
rs3806064	6	70909763	C	T	0.4404	2.053e-06	0.95667	0.0093	0.708685	COL19A1	0	intronic
rs3806065	6	70909779	C	T	0.4573	1.198e-06	0.95552	0.0094	0.753361	COL19A1	0	intronic
rs1201814	6	70917973	A	T	0.4602	5.213e-07	0.95418	0.0094	0.762253	COL19A1	0	UTR3
rs1064250	6	70926334	G	A	0.4135	7.143e-06	0.95791	0.0096	0.607806	COL9A1	0	UTR3
rs145852485	7	67646676	GAGGA	G	0.08748	NA	NA	NA	0.735895	RP5-945F2.3	0	ncRNA_intronic
rs73148196	7	67648840	A	C	0.1024	2.637e-05	1.06844	0.0157	0.831844	RP5-945F2.3	0	ncRNA_intronic
rs143975223	7	67650439	T	C	0.1024	2.517e-05	1.06887	0.0158	0.831844	RP5-945F2.3	0	ncRNA_intronic
rs73150104	7	67652007	G	A	0.1014	1.617e-05	1.07154	0.016	0.841503	RP5-945F2.3	0	ncRNA_intronic
rs73150113	7	67657019	C	T	0.1173	0.001813	1.0455	0.0143	0.713745	RP5-945F2.3	0	ncRNA_intronic
rs73150115	7	67660117	A	G	0.1173	NA	NA	NA	0.713745	RP5-945F2.3	0	ncRNA_intronic
rs145291479	7	67660333	A	G	0.1173	0.001029	1.04896	0.0146	0.713745	RP5-945F2.3	0	ncRNA_intronic
rs112919083	7	67662825	G	A	0.09742	NA	NA	NA	0.946255	RP5-945F2.3	0	ncRNA_intronic
rs7807405	7	67666173	G	A	0.1133	0.0002716	1.05306	0.0142	0.797238	RP5-945F2.3	0	ncRNA_intronic
rs73145545	7	67667402	A	G	0.09742	9.338e-06	1.06876	0.015	0.946255	RP5-945F2.3	0	ncRNA_intronic
rs79908317	7	67670761	A	G	0.0825	5.436e-06	1.07896	0.0167	0.791789	RP5-945F2.3	0	ncRNA_intronic
rs73145549	7	67672991	A	T	0.09742	1.385e-05	1.06631	0.0148	0.946255	RP5-945F2.3	0	ncRNA_intronic
rs73145552	7	67673347	T	C	0.09742	1.306e-05	1.06663	0.0148	0.946255	RP5-945F2.3	0	ncRNA_intronic
rs73145558	7	67676055	C	T	0.0994	1.961e-05	1.06471	0.0147	0.967596	RP5-945F2.3	0	ncRNA_intronic
rs59336765	7	67681444	GA	G	0.1014	NA	NA	NA	0.946198	RP5-945F2.3	0	ncRNA_intronic
rs112788138	7	67682046	T	G	0.0994	1.606e-06	1.07993	0.016	0.967596	RP5-945F2.3	0	ncRNA_intronic
rs73145581	7	67683859	A	G	0.1024	5.935e-06	1.07219	0.0154	1	RP5-945F2.3	0	ncRNA_intronic
rs73145583	7	67685753	G	T	0.1024	NA	NA	NA	1	RP5-945F2.3	0	ncRNA_intronic
rs527948681	7	67685753	G	GA	0.08946	NA	NA	NA	1	RP5-945F2.3	0	NA
rs73145587	7	67685754	T	A	0.1024	3.665e-08	1.10661	0.0184	1	RP5-945F2.3	0	ncRNA_intronic
rs7459325	7	67686097	A	C	0.1024	1.579e-06	1.07961	0.016	1	RP5-945F2.3	0	ncRNA_intronic
rs73149403	7	67726389	C	T	0.09245	3.08e-05	1.06962	0.0161	0.790504	RP5-945F2.3	0	ncRNA_intronic
rs12532000	7	113772805	G	A	0.335	3.655e-08	1.06003	0.0106	1	FOXP2	0	intronic
rs13246732	7	113775765	T	C	0.337	7.586e-08	1.05876	0.0106	0.991949	FOXP2	0	intronic
rs12535428	7	113858363	T	C	0.325	2.455e-08	1.06046	0.0105	0.86634	FOXP2	0	intronic
rs13237149	7	113871993	A	T	0.3221	1.751e-08	1.06162	0.0106	0.825039	FOXP2	0	intronic
rs557268963	7	113945981	CCACTTATAAATACTGTCCCTTGGGCA	C	0.4254	NA	NA	NA	0.710479	FOXP2	0	intronic
rs2049604	7	113990352	T	C	0.3648	1.018e-09	1.06375	0.0101	1	FOXP2	0	intronic
rs12705959	7	113998246	T	C	0.4712	6.618e-06	1.04404	0.0096	0.669782	FOXP2	0	intronic
rs12672683	7	113998486	T	C	0.4791	7.222e-06	1.0431	0.0094	0.655204	FOXP2	0	intronic
rs6466484	7	114012911	C	A	0.3608	2.546e-05	0.96089	0.0095	0.634785	FOXP2	0	intronic
rs10249531	7	114014574	C	T	0.3608	2.546e-05	0.96098	0.0095	0.634785	FOXP2	0	intronic
rs28431297	7	114017067	A	G	0.3608	2.857e-05	0.96127	0.0095	0.634785	FOXP2	0	intronic
rs66647990	7	114018456	T	C	0.3608	2.963e-05	0.96127	0.0095	0.634785	FOXP2	0	intronic
rs6972929	7	114021196	A	G	0.3618	2.638e-05	0.96108	0.0095	0.630328	FOXP2	0	intronic
rs10259672	7	114021306	T	C	0.3608	2.594e-05	0.96098	0.0095	0.634785	FOXP2	0	intronic
rs10233347	7	114021527	G	A	0.3608	2.704e-05	0.96098	0.0095	0.634785	FOXP2	0	intronic
rs66571810	7	114021870	C	T	0.4215	1.937e-11	1.06801	0.0098	0.77274	FOXP2	0	intronic
rs3997266	7	114022000	G	A	0.3608	1.536e-05	0.95983	0.0095	0.634785	FOXP2	0	intronic
rs10229691	7	114024179	A	G	0.3598	2.302e-05	0.96069	0.0095	0.631716	FOXP2	0	intronic
rs4310137	7	114024424	A	G	0.3598	2.297e-05	0.9606	0.0095	0.631716	FOXP2	0	intronic
rs12537376	7	114025053	G	A	0.4235	1.778e-11	1.06823	0.0098	0.779716	FOXP2	0	intronic
rs2396727	7	114025213	G	C	0.3598	2.224e-05	0.9605	0.0095	0.631716	FOXP2	0	intronic
rs2396728	7	114025485	G	A	0.3598	2.158e-05	0.96041	0.0095	0.631716	FOXP2	0	intronic
7:114026090:C:G	7	114026090	C	G	0.4334	NA	NA	NA	0.631716	FOXP2	0	intronic
7:114026090:A:G	7	114026090	G	A	0.3598	NA	NA	NA	0.631716	FOXP2	0	NA
rs17137004	7	114029251	G	A	0.3598	2.381e-05	0.9606	0.0095	0.631716	FOXP2	0	intronic
rs2396724	7	114033544	A	G	0.3598	2.183e-05	0.96041	0.0095	0.631716	FOXP2	0	intronic
rs62469234	7	114034058	A	T	0.3718	NA	NA	NA	0.6167	FOXP2	0	intronic
rs62469235	7	114034060	A	T	0.3718	NA	NA	NA	0.6167	FOXP2	0	intronic
rs34536024	7	114035053	G	GA	0.3668	NA	NA	NA	0.60462	FOXP2	0	intronic
rs60603579	7	114036155	A	G	0.3698	4.943e-05	0.96204	0.0095	0.619068	FOXP2	0	intronic
rs113341106	7	114039998	G	GC	0.4026	NA	NA	NA	0.767884	FOXP2	0	intronic
rs35624276	7	114040103	A	G	0.4662	1.692e-08	1.05506	0.0095	0.620486	FOXP2	0	intronic
rs12536335	7	114043159	G	A	0.4851	1.175e-09	1.06035	0.0096	0.660667	FOXP2	0	intronic
rs529746800	7	114046156	A	AAT	0.4284	NA	NA	NA	0.855162	FOXP2	0	intronic
rs2030912	7	114046160	C	T	0.4284	NA	NA	NA	0.855162	FOXP2	0	intronic
rs2030913	7	114046161	A	T	0.4284	NA	NA	NA	0.855162	FOXP2	0	intronic
rs375304062	7	114046162	AC	A	0.4284	NA	NA	NA	0.855162	FOXP2	0	intronic
rs2030915	7	114046369	G	C	0.4851	1.063e-09	1.06046	0.0096	0.660667	FOXP2	0	intronic
rs7795397	7	114047140	T	A	0.4284	5.448e-10	1.05993	0.0094	0.855162	FOXP2	0	intronic
rs8180817	7	114047542	C	G	0.492	4.681e-10	1.06141	0.0096	0.681353	FOXP2	0	intronic
rs12533005	7	114056055	C	G	0.4851	7.791e-10	1.06088	0.0096	0.660667	FOXP2:AC073626.2	00:00:00	ncRNA_intronic
rs71149745	7	114056495	A	AAATTTCAT	0.4851	NA	NA	NA	0.660667	FOXP2:AC073626.2	00:00:00	ncRNA_intronic
rs34291892	7	114058731	CA	C	0.4056	NA	NA	NA	0.862065	FOXP2:AC073626.2	00:00:00	ncRNA_intronic
rs2894699	7	114059156	T	C	0.4851	7.434e-10	1.06088	0.0096	0.660667	FOXP2:AC073626.2	00:00:00	ncRNA_intronic
rs10228350	7	114060663	T	A	0.3857	4.775e-08	0.94933	0.0095	0.759948	FOXP2	0	intronic
rs7785701	7	114069536	G	C	0.4851	5.27e-10	0.94214	0.0096	0.660667	FOXP2	0	intronic
rs1476535	7	114071035	T	C	0.496	2.031e-10	0.93239	0.011	0.661558	FOXP2	0	intronic
rs10255943	7	114072443	G	A	0.3012	2.843e-08	0.94224	0.0107	1	FOXP2	0	intronic
rs10268637	7	114074257	T	C	0.4294	2.809e-10	0.94242	0.0094	0.858391	FOXP2	0	intronic
rs11350392	7	114074493	T	TG	0.3191	NA	NA	NA	0.879686	FOXP2	0	intronic
rs28534444	7	114075140	C	T	0.4294	3.044e-10	0.94252	0.0094	0.858391	FOXP2	0	intronic
rs10246733	7	114075686	C	A	0.4294	2.814e-10	0.94242	0.0094	0.858391	FOXP2	0	intronic
rs10280045	7	114076394	G	C	0.4851	4.681e-10	0.94186	0.0096	0.660667	FOXP2	0	intronic
rs2014265	7	114080336	G	T	0.4264	3.422e-10	0.94261	0.0094	0.869879	FOXP2	0	intronic
rs10261780	7	114082494	C	T	0.4264	3.223e-10	0.94271	0.0094	0.869879	FOXP2	0	intronic
rs10228494	7	114083550	G	C	0.493	3.979e-10	0.94167	0.0096	0.689588	FOXP2	0	intronic
rs5886708	7	114086097	GA	G	0.4861	NA	NA	NA	0.668613	FOXP2	0	intronic
rs5886709	7	114086133	GTC	G	0.4145	NA	NA	NA	0.851859	FOXP2	0	intronic
rs10262192	7	114091753	A	G	0.4264	5.407e-10	0.94365	0.0093	0.870393	FOXP2	0	intronic
rs10262103	7	114091844	A	C	0.4851	5.178e-10	0.94195	0.0096	0.666952	FOXP2	0	intronic
rs10231382	7	114096846	T	A	0.4254	4.768e-10	0.94356	0.0093	0.873916	FOXP2	0	intronic
rs576072206	7	114097949	C	CA	0.3787	NA	NA	NA	0.656333	FOXP2	0	intronic
rs10228327	7	114104389	C	T	0.4394	5.441e-10	0.94422	0.0093	0.984458	FOXP2	0	intronic
rs10225528	7	114107594	G	C	0.2873	1.165e-08	0.93904	0.011	0.8675	FOXP2	0	intronic
rs727644	7	114109349	G	A	0.4751	2.791e-10	0.94139	0.0096	0.721613	FOXP2	0	intronic
rs4727799	7	114110568	T	C	0.3926	8.905e-11	0.93791	0.0099	0.980151	FOXP2	0	intronic
rs2396751	7	114115049	G	A	0.4394	9.297e-10	0.94497	0.0093	0.984458	FOXP2	0	intronic
rs2189011	7	114115268	C	T	0.4404	9.581e-10	0.94497	0.0093	0.980537	FOXP2	0	intronic
rs7783012	7	114116881	A	G	0.4761	5.057e-10	0.94252	0.0095	0.72438	FOXP2	0	intronic
rs2189010	7	114119430	A	G	0.4761	3.733e-10	0.94214	0.0095	0.72438	FOXP2	0	intronic
rs2106900	7	114122506	T	C	0.4364	9.783e-10	0.94478	0.0093	0.972945	FOXP2	0	intronic
rs2189008	7	114123308	T	C	0.4394	9.713e-10	0.94488	0.0093	0.984458	FOXP2	0	intronic
rs6974757	7	114124660	G	C	0.4761	4.337e-10	0.94214	0.0096	0.72438	FOXP2	0	intronic
rs55960959	7	114125580	AG	A	0.4394	NA	NA	NA	0.984458	FOXP2	0	intronic
rs2079070	7	114126432	G	C	0.2873	1.3e-08	0.93979	0.0109	0.8675	FOXP2	0	intronic
rs10249234	7	114129137	A	G	0.4761	3.195e-10	0.94148	0.0096	0.72438	FOXP2	0	intronic
rs1989903	7	114137940	G	A	0.4771	3.17e-10	0.94176	0.0095	0.727158	FOXP2	0	intronic
rs2040658	7	114138751	C	G	0.4761	3.261e-10	0.94176	0.0095	0.72438	FOXP2	0	intronic
rs12113612	7	114139684	A	G	0.4394	1.037e-09	0.94497	0.0093	0.984458	FOXP2	0	UTR3
rs1015511	7	114142250	G	A	0.4761	3.452e-10	0.94176	0.0096	0.72438	FOXP2	0	intronic
rs10266297	7	114143407	T	C	0.4761	3.523e-10	0.94167	0.0096	0.72438	FOXP2	0	intronic
rs9649368	7	114143651	A	T	0.4394	1.096e-09	0.94488	0.0093	0.984458	FOXP2	0	intronic
rs6466488	7	114145525	A	G	0.4751	2.019e-10	0.94111	0.0095	0.721613	FOXP2	0	intronic
rs10279936	7	114147217	A	C	0.4384	5.635e-10	0.94412	0.0093	0.988361	FOXP2	0	intronic
rs2189015	7	114148243	G	A	0.4682	4.359e-10	0.94158	0.0097	0.735455	FOXP2	0	intronic
rs2396753	7	114148331	A	C	0.4682	4.324e-10	0.94148	0.0097	0.735455	FOXP2	0	intronic
rs35345061	7	114154532	TA	T	0.2913	NA	NA	NA	0.842927	FOXP2	0	intronic
rs9969232	7	114158954	A	G	0.3936	9.983e-12	0.93398	0.01	1	FOXP2	0	intronic
rs6969188	7	114160742	A	G	0.4056	8.503e-08	0.95066	0.0094	0.860011	FOXP2	0	intronic
rs6969376	7	114160871	A	G	0.4682	4.866e-10	0.94205	0.0096	0.735455	FOXP2	0	intronic
rs34948690	7	114161816	TAAAG	T	0.4682	NA	NA	NA	0.735455	FOXP2	0	intronic
rs6980093	7	114162740	A	G	0.4682	4.89e-10	0.94195	0.0096	0.735455	FOXP2	0	intronic
rs200748852	7	114167046	A	AT	0.4901	NA	NA	NA	0.683614	FOXP2	0	intronic
rs9332390	7	114171145	G	A	0.4404	3.922e-10	0.94337	0.0093	0.996103	FOXP2	0	intronic
rs66823671	7	114174361	T	TA	0.4404	NA	NA	NA	0.996103	FOXP2	0	intronic
rs10262462	7	114180062	G	A	0.4652	3.777e-10	0.9412	0.0097	0.729395	FOXP2	0	intronic
rs7458242	7	114184098	A	G	0.4672	3.383e-10	0.94139	0.0096	0.730475	FOXP2	0	intronic
rs7794413	7	114192545	C	T	0.4414	2.666e-10	0.9429	0.0093	1	FOXP2	0	intronic
rs1859100	7	114194615	G	T	0.4682	4.127e-10	0.94129	0.0097	0.728667	FOXP2	0	intronic
rs4355713	7	114200534	A	G	0.4732	6.556e-10	0.94299	0.0095	0.640776	FOXP2	0	intronic
rs7797335	7	114204129	A	T	0.3748	2.429e-10	0.92923	0.0116	0.858806	FOXP2	0	intronic
rs17137124	7	114210814	C	T	0.4692	4.963e-10	0.94271	0.0095	0.651271	FOXP2	0	intronic
rs10269986	7	114211447	G	A	0.4662	4.338e-10	0.94252	0.0095	0.664706	FOXP2	0	intronic
rs2189012	7	114211912	A	G	0.3757	1.682e-10	0.93744	0.0101	0.854668	FOXP2	0	intronic
rs1229762	7	114218582	T	C	0.3757	1.508e-10	0.93707	0.0102	0.862168	FOXP2	0	intronic
rs1229761	7	114223723	A	C	0.3757	1.403e-10	0.93688	0.0102	0.862168	FOXP2	0	intronic
rs1229760	7	114224163	G	A	0.3757	1.412e-10	0.93716	0.0101	0.862168	FOXP2	0	intronic
rs1229758	7	114229139	A	G	0.4682	4.363e-10	0.94205	0.0096	0.661366	FOXP2	0	intronic
rs10230558	7	114245749	A	T	0.4702	3.829e-10	0.94007	0.0099	0.646441	FOXP2	0	intronic
rs12705966	7	114248851	G	A	0.3718	6.464e-11	1.07154	0.0106	0.878098	FOXP2	0	intronic
rs34526725	7	114259274	GA	G	0.3718	NA	NA	NA	0.878098	FOXP2	0	intronic
rs11983431	7	114267996	C	T	0.4692	2.791e-09	0.93389	0.0115	0.650099	FOXP2	0	intronic
rs2045292	7	114287116	A	T	0.3718	2.116e-10	1.07004	0.0107	0.855854	FOXP2	0	intronic
rs10953765	7	114291435	A	G	0.4751	8.488e-09	0.94554	0.0097	1	FOXP2	0	intronic
rs936146	7	114294405	C	G	0.4095	1.287e-06	0.95476	0.0096	0.740053	FOXP2	0	intronic
rs10250103	7	114294942	T	C	0.4105	1.382e-06	0.95485	0.0096	0.735555	FOXP2	0	intronic
rs1456031	7	114296102	C	T	0.4781	1.545e-08	0.94696	0.0096	0.966088	FOXP2	0	intronic
rs881732	7	114296545	C	A	0.4105	7.706e-07	0.9538	0.0096	0.735555	FOXP2	0	exonic
rs936145	7	114297180	A	G	0.4076	4.235e-07	0.95275	0.0096	0.728077	FOXP2	0	intronic
rs12705969	7	114297820	A	G	0.4076	8.017e-07	0.9539	0.0096	0.728077	FOXP2	0	intronic
rs12154391	7	114300717	C	T	0.4085	1.211e-06	0.95476	0.0095	0.723572	FOXP2	0	intronic
rs5886719	7	114301107	C	CT	0.4225	NA	NA	NA	0.681194	FOXP2	0	intronic
rs60234044	7	114302569	T	C	0.4085	1.124e-06	0.95466	0.0095	0.723572	FOXP2	0	intronic
rs1005959	7	114302833	G	T	0.4085	8.218e-07	0.94753	0.0109	0.723572	FOXP2	0	intronic
rs1005958	7	114302855	G	A	0.4085	1.123e-06	0.95466	0.0095	0.723572	FOXP2	0	intronic
rs1563408	7	114303189	A	G	0.4304	5.364e-07	0.95342	0.0095	0.795957	FOXP2	0	intronic
rs546549555	7	114303491	AT	ATT	0.4085	NA	NA	NA	0.716089	FOXP2	0	intronic
rs4730637	7	114303833	A	G	0.4085	1.35e-06	0.95542	0.0094	0.723572	FOXP2	0	intronic
rs1378771	7	114304563	T	C	0.4085	1.125e-06	0.95466	0.0095	0.723572	FOXP2	0	UTR3
rs1378772	7	114304630	T	A	0.4085	1.489e-06	0.95562	0.0094	0.723572	FOXP2	0	UTR3
rs2396765	7	114304969	C	T	0.4115	2.256e-06	0.95638	0.0094	0.731073	FOXP2	0	UTR3
rs12705970	7	114307150	G	C	0.4085	1.338e-06	0.95542	0.0094	0.723572	FOXP2	0	UTR3
rs12705971	7	114310053	T	G	0.4085	1.401e-06	0.95504	0.0095	0.723572	FOXP2	0	intronic
rs12705972	7	114312651	T	A	0.4085	NA	NA	NA	0.723572	FOXP2	0	intronic
rs12705973	7	114313199	G	A	0.4085	1.31e-06	0.95542	0.0094	0.723572	FOXP2	0	intronic
rs10953766	7	114313218	G	A	0.4732	9.068e-07	0.9538	0.0096	0.821707	FOXP2	0	intronic
rs12154339	7	114314563	T	C	0.4085	2.976e-06	0.95428	0.01	0.723572	FOXP2	0	intronic
rs12705974	7	114315605	G	T	0.4085	1.538e-06	0.95571	0.0094	0.723572	FOXP2	0	intronic
rs12705975	7	114315686	T	C	0.4085	1.377e-06	0.95523	0.0095	0.723572	FOXP2	0	intronic
rs540326828	7	114317235	A	AAAAAAC	0.4006	NA	NA	NA	0.710553	FOXP2	0	intronic
rs2396766	7	114318071	A	G	0.4085	1.389e-06	0.95552	0.0094	0.723572	FOXP2	0	intronic
rs4236599	7	114318097	T	C	0.4085	1.511e-06	0.95542	0.0095	0.723572	FOXP2	0	intronic
rs1350134	7	114320222	T	A	0.4085	1.579e-06	0.95562	0.0094	0.723572	FOXP2	0	intronic
rs17291908	7	114321943	G	A	0.4304	5.629e-07	0.95342	0.0095	0.795957	FOXP2	0	intronic
rs13226763	7	114322124	T	C	0.4085	1.55e-06	0.95571	0.0094	0.723572	FOXP2	0	intronic
rs1456020	7	114326813	G	A	0.4085	1.781e-06	0.95571	0.0095	0.723572	FOXP2	0	intronic
rs1456021	7	114328160	G	T	0.4085	1.198e-06	0.94857	0.0109	0.723572	FOXP2	0	intronic
rs58804519	7	114331998	GA	G	0.4304	NA	NA	NA	0.659121	FOXP2	0	UTR3
rs12705977	7	114332246	T	G	0.4085	1.837e-06	0.95581	0.0095	0.723572	FOXP2	0	UTR3
rs12671330	7	114334043	C	T	0.4085	1.804e-06	0.9559	0.0095	0.723572	FOXP2	215	downstream
rs12705978	7	114334482	A	G	0.4085	1.806e-06	0.9559	0.0095	0.723572	FOXP2	654	downstream
rs12705979	7	114334571	T	C	0.4304	8.405e-07	0.95456	0.0094	0.795957	FOXP2	743	downstream
rs12705980	7	114334843	A	G	0.4085	2.056e-06	0.95619	0.0094	0.723572	FOXP2	1015	intergenic
rs12705981	7	114334957	C	A	0.4085	1.873e-06	0.956	0.0095	0.723572	FOXP2	1129	intergenic
rs12705982	7	114336114	T	C	0.4085	2.026e-06	0.95609	0.0094	0.723572	FOXP2	2286	intergenic
rs10231331	7	114337481	G	A	0.4911	8.499e-07	0.95437	0.0095	0.767548	FOXP2	3653	intergenic
rs12705984	7	114337615	A	G	0.3917	5.95e-05	0.963	0.0094	0.646686	FOXP2	3787	intergenic
rs11769707	7	114338312	T	C	0.4821	0.0004924	0.96841	0.0092	0.665856	FOXP2	4484	intergenic
rs7795485	7	114338815	C	T	0.493	0.005733	0.97443	0.0094	0.657863	FOXP2	4987	intergenic
rs59398758	7	114342699	A	AT	0.4811	NA	NA	NA	0.669426	FOXP2	8871	intergenic
rs4730639	7	114343576	A	T	0.4811	0.0005351	0.96831	0.0093	0.669426	FOXP2	9748	intergenic
rs626593	7	114346491	T	C	0.4831	0.0005047	1.03303	0.0094	0.663349	FOXP2	12663	intergenic
rs619251	7	114348256	G	A	0.4821	0.0005174	1.03293	0.0093	0.665856	FOXP2	14428	intergenic
rs592049	7	114349942	T	C	0.4791	0.0008392	1.03169	0.0093	0.631691	FOXP2	16114	intergenic
rs588331	7	114350502	A	T	0.4781	0.0009132	1.03159	0.0094	0.634115	FOXP2	16674	intergenic
rs623127	7	114352290	A	G	0.4791	0.0009605	1.03118	0.0093	0.631691	FOXP2	18462	intergenic
rs650512	7	114352394	G	C	0.4791	0.0009115	1.03128	0.0093	0.631691	FOXP2	18566	intergenic
rs72671494	8	93195457	C	T	0.1322	3.727e-07	0.93323	0.0136	0.685339	RP11-777J24.1	38793	intergenic
rs57688604	8	93216637	CTT	C	0.1531	NA	NA	NA	0.889359	RP11-777J24.1	59973	intergenic
rs72673503	8	93218124	A	G	0.1531	7.161e-08	0.93239	0.013	0.889359	RP11-777J24.1	61460	intergenic
rs17747902	8	93264180	T	A	0.1501	8.161e-08	0.93314	0.0129	0.925321	RP11-700E23.3	99959	intergenic
rs9773162	8	93265016	C	T	0.1521	2.524e-08	0.92951	0.0131	1	RP11-700E23.3	99123	intergenic
rs72673536	8	93266078	G	A	0.1521	4.657e-08	0.93081	0.0131	1	RP11-700E23.3	98061	intergenic
rs11989418	8	93266540	C	T	0.1521	4.965e-08	0.93109	0.0131	1	RP11-700E23.3	97599	intergenic
rs11988656	8	93266619	G	A	0.1521	4.791e-08	0.93072	0.0132	1	RP11-700E23.3	97520	intergenic
rs529622907	8	93267534	GT	G	0.2276	NA	NA	NA	0.629749	RP11-700E23.3	96605	intergenic
[truncated: 1,388 more rows]

## Sheet: TS
rsID	chr	pos	non_effect_allele	effect_allele	MAF	gwasP	or	r2	nearestGene	dist	func
rs370795631	1	29367659	T	TTAAA	0.4771	NA	NA	0.627258	EPB41	0	intronic
rs755294	1	29460759	C	T	0.4483	6.369e-05	1.10971	0.64536	RP11-242O24.3	10246	intergenic
rs12032470	1	29464954	C	A	0.4533	0.0001343	1.10374	0.671492	RP11-242O24.3	6051	intergenic
rs6426352	1	29470843	G	C	0.4533	9.524e-05	1.10606	0.671492	RP11-242O24.3	162	downstream
rs34814292	1	29471752	G	A	0.4533	0.0001278	1.10407	0.671492	RP11-242O24.3	0	ncRNA_intronic
rs10915233	1	29475975	G	A	0.4543	9.832e-05	1.10583	0.673154	SRSF4	0	intronic
rs71514297	1	29485475	C	T	0.4533	0.0001278	1.10407	0.671492	SRSF4	0	intronic
rs4654391	1	29493866	C	T	0.4533	0.000112	0.905109	0.671492	SRSF4	0	intronic
rs142212000	1	29503519	G	GT	0.4543	NA	NA	0.666618	SRSF4	0	intronic
rs61783694	1	29510934	C	T	0.4553	9.405e-05	1.10594	0.661759	SRSF4	2434	intergenic
rs6661685	1	29518421	C	T	0.4543	9.748e-05	0.904295	0.666618	MECR	963	downstream
rs12738007	1	29521705	C	T	0.4533	0.0001019	1.1055	0.671492	MECR	0	intronic
rs12032476	1	29529943	C	T	0.4533	0.0001072	1.10517	0.671492	MECR	0	intronic
rs4654393	1	29534437	G	A	0.4533	0.0001084	1.10506	0.671492	MECR	0	intronic
rs61783707	1	29543700	T	A	0.4533	9.706e-05	0.904295	0.671492	MECR	0	intronic
rs7522989	1	29552958	C	A	0.4523	3.411e-05	1.11282	0.656885	MECR	0	intronic
rs34380016	1	29558230	G	A	0.4553	7.31e-05	0.902398	0.66304	MECR	775	upstream
rs34921636	1	29558281	G	A	0.4543	7.949e-05	0.90303	0.666618	MECR	826	upstream
rs75011501	1	29563059	C	T	0.4533	0.000358	1.10208	0.676809	PTPRU	0	UTR5
rs4654396	1	29568592	C	T	0.4652	4.306e-05	0.898705	0.718761	PTPRU	0	intronic
rs1114123	1	29572053	G	A	0.4652	5.734e-05	1.11004	0.751964	PTPRU	0	intronic
rs1908088	1	29572966	G	C	0.4652	6.116e-05	1.1096	0.751964	PTPRU	0	intronic
rs2819602	1	29573723	C	T	0.4652	7.854e-05	1.10794	0.751964	PTPRU	0	intronic
rs1565714	1	29574363	G	A	0.4652	6.002e-05	1.10993	0.751964	PTPRU	0	intronic
rs1032424	1	29575666	G	A	0.4652	NA	NA	0.751964	PTPRU	0	intronic
rs6670211	1	29576784	C	A	0.4622	1.428e-06	0.88135	1	PTPRU	0	intronic
rs7572387	2	58866584	C	A	0.4404	4.998e-05	0.899155	0.636694	LINC01122	0	ncRNA_intronic
2:58872553:G:GT	2	58872553	G	GT	0.4563	NA	NA	0.834308	LINC01122	0	ncRNA_intronic
2:58872553:G:GTT	2	58872553	G	GTT	0.1243	NA	NA	0.834308	LINC01122	0	NA
rs1030035	2	58878085	G	A	0.4404	1.312e-05	1.12053	0.940795	LINC01122	0	ncRNA_intronic
rs6724384	2	58879493	C	T	0.4364	1.731e-05	1.11907	0.956365	LINC01122	0	ncRNA_intronic
rs1159609	2	58882418	G	T	0.4404	9.079e-06	0.890564	0.964339	LINC01122	0	ncRNA_intronic
rs1014291	2	58884018	G	T	0.4414	1.597e-05	1.11974	0.96833	LINC01122	0	ncRNA_intronic
rs12468708	2	58887039	C	A	0.4304	4.049e-06	1.12829	0.980173	LINC01122	0	ncRNA_intronic
rs58857776	2	58890684	C	T	0.4354	6.418e-06	1.12502	0.991971	LINC01122	0	ncRNA_intronic
rs4672254	2	58892534	C	T	0.4463	1.179e-05	0.892258	0.941466	LINC01122	0	ncRNA_intronic
rs1861413	2	58892962	G	A	0.4463	1.269e-05	0.892615	0.941466	LINC01122	0	ncRNA_intronic
rs1861412	2	58893065	G	A	0.4453	1.564e-05	1.11907	0.945089	LINC01122	0	ncRNA_intronic
rs12477030	2	58895389	C	T	0.4414	7.337e-06	0.889585	0.968464	LINC01122	0	ncRNA_intronic
rs7590946	2	58895815	C	T	0.4483	1.574e-05	0.893419	0.941886	LINC01122	0	ncRNA_intronic
rs6759145	2	58896674	G	A	0.4483	1.368e-05	0.892972	0.941886	LINC01122	0	ncRNA_intronic
rs4672255	2	58898663	G	A	0.4384	5.099e-06	1.12626	0.972221	LINC01122	0	ncRNA_intronic
rs7561534	2	58898820	C	A	0.4404	6.281e-06	0.888963	0.964499	LINC01122	0	ncRNA_intronic
rs11903610	2	58900659	G	T	0.4433	4.125e-06	1.12772	0.968887	LINC01122	0	ncRNA_intronic
rs72815818	2	58900677	C	T	0.3638	0.002757	1.08665	0.734273	LINC01122	0	ncRNA_intronic
rs11893041	2	58900926	G	A	0.4404	4.832e-06	0.88763	0.972381	LINC01122	0	ncRNA_intronic
rs8179630	2	58901690	G	A	0.4404	4.199e-06	0.88692	0.972381	LINC01122	0	ncRNA_intronic
rs11675744	2	58902881	G	A	0.4404	5.226e-06	1.12614	0.972381	LINC01122	0	ncRNA_intronic
rs1861411	2	58904177	G	A	0.4414	4.183e-06	0.886832	0.976506	LINC01122	0	ncRNA_intronic
rs10204803	2	58904855	C	T	0.4414	4.263e-06	1.12738	0.976506	LINC01122	0	ncRNA_intronic
rs17049683	2	58905715	G	A	0.3638	0.00308	0.921272	0.734273	LINC01122	0	ncRNA_intronic
rs987974	2	58906711	G	A	0.4394	5.164e-06	0.887985	0.976314	LINC01122	0	ncRNA_intronic
rs12713387	2	58907697	G	A	0.4384	3.977e-06	1.12795	0.980142	LINC01122	0	ncRNA_intronic
rs7582945	2	58909854	G	A	0.4394	3.035e-06	0.885237	0.984137	LINC01122	0	ncRNA_intronic
rs7559954	2	58910594	C	T	0.4394	2.81e-06	1.13021	0.984137	LINC01122	0	ncRNA_intronic
rs7586515	2	58910627	G	A	0.4394	2.853e-06	0.884971	0.984137	LINC01122	0	ncRNA_intronic
rs11125759	2	58913399	G	A	0.4354	1.476e-06	1.13428	1	LINC01122	0	ncRNA_intronic
rs1922782	2	58916336	C	T	0.4324	3.132e-06	1.12953	0.932883	LINC01122	0	ncRNA_intronic
rs60635548	2	58916786	G	A	0.4324	3.029e-06	0.885237	0.932883	LINC01122	0	ncRNA_intronic
rs4541244	2	58917535	C	T	0.4324	2.917e-06	1.12987	0.932883	LINC01122	0	ncRNA_intronic
rs4672257	2	58919796	G	A	0.4284	2.558e-06	1.131	0.933313	LINC01122	0	ncRNA_intronic
rs7591382	2	58920367	C	T	0.4374	4.509e-06	0.887364	0.906304	LINC01122	0	ncRNA_intronic
rs35881094	2	58922921	G	T	0.4374	4.431e-06	0.887275	0.906304	LINC01122	0	ncRNA_exonic
rs2708149	2	58951187	G	A	0.4364	7.707e-06	1.12367	0.839446	LINC01122	0	ncRNA_intronic
rs2708146	2	58955953	G	A	0.4433	3.236e-07	1.14191	1	LINC01122	0	ncRNA_intronic
rs7596101	2	58978436	G	A	0.3966	1.477e-05	1.1212	0.679516	LINC01122	0	ncRNA_intronic
rs2862872	2	58978875	G	A	0.3966	1.012e-05	1.12367	0.679516	LINC01122	0	ncRNA_intronic
rs2862873	2	58979065	G	A	0.4036	1.582e-05	0.892615	0.679446	LINC01122	0	ncRNA_intronic
rs6723486	2	58979783	C	T	0.4036	1.468e-05	0.892258	0.679446	LINC01122	0	ncRNA_intronic
rs6419632	2	58980531	G	A	0.4016	1.571e-05	0.892793	0.66211	LINC01122	0	ncRNA_intronic
rs10193538	2	58981064	G	T	0.3996	1.689e-05	0.89324	0.655954	LINC01122	0	ncRNA_intronic
rs6759519	2	58981325	G	A	0.3966	1.404e-05	1.1212	0.673912	LINC01122	0	ncRNA_intronic
rs6759757	2	58981525	G	A	0.3966	1.253e-05	1.12187	0.673912	LINC01122	0	ncRNA_intronic
rs727857	2	58981967	G	A	0.4016	1.897e-05	0.893865	0.66211	LINC01122	0	ncRNA_intronic
rs727856	2	58982087	C	T	0.4006	1.481e-05	0.892526	0.659618	LINC01122	0	ncRNA_intronic
rs963537	2	58982708	G	T	0.4006	1.919e-05	0.893865	0.659618	LINC01122	0	ncRNA_intronic
rs10165014	2	58982793	C	T	0.3986	1.935e-05	1.11862	0.665558	LINC01122	0	ncRNA_intronic
rs2862874	2	58990485	G	T	0.4006	6.898e-05	0.900775	0.662787	LINC01122	0	ncRNA_intronic
rs6731121	2	58991868	G	T	0.3996	8.537e-05	0.901406	0.679359	LINC01122	0	ncRNA_intronic
rs10176457	2	160569822	G	C	0.000994	0.001458	0.599236	1	MARCH7	0	intronic
rs6709839	2	160571545	C	T	0.000994	0.001457	1.66879	1	MARCH7	0	intronic
rs71799681	2	160572600	ATATTTT	A	0.000994	NA	NA	1	MARCH7	0	intronic
rs10172847	2	160574368	G	T	0.000994	0.002141	1.6423	1	MARCH7	0	intronic
rs75589913	2	160582908	G	A	0.000994	0.001454	1.66896	1	MARCH7	0	intronic
rs78924527	2	160583062	C	T	0.000994	0.001347	1.59058	1	MARCH7	0	intronic
rs13407710	2	160584048	G	A	0.000994	0.001454	1.66896	1	MARCH7	0	intronic
rs13382308	2	160584323	G	A	0.000994	0.002137	0.60884	1	MARCH7	0	intronic
rs139965013	2	160589153	G	A	0.000994	0.002128	0.608718	1	MARCH7	0	intronic
rs76216015	2	160589309	G	A	0.000994	0.001441	0.598876	1	MARCH7	0	intronic
rs6432556	2	160591847	G	A	0.000994	0.002122	0.608657	1	MARCH7	0	intronic
rs6722764	2	160592046	T	A	0.000994	0.002122	0.608657	1	MARCH7	0	intronic
rs13384954	2	160595225	G	A	0.000994	0.001442	0.598936	1	MARCH7	0	intronic
rs73967904	2	160598425	G	C	0.000994	0.001439	1.66979	1	MARCH7	0	intronic
rs112822497	2	160599274	CCT	C	0.000994	NA	NA	1	MARCH7	0	intronic
rs111741365	2	160600779	G	A	0.000994	0.0007224	1.72065	1	MARCH7	0	intronic
rs13416123	2	160601751	C	T	0.000994	0.001436	1.66996	1	MARCH7	0	intronic
rs112472613	2	160605783	C	T	0.000994	0.001449	1.66979	1	MARCH7	0	intronic
rs13420237	2	160610558	C	A	0.000994	0.002122	0.608657	1	MARCH7	0	intronic
rs57453401	2	160611400	C	T	0.000994	0.001431	1.67029	1	MARCH7	0	intronic
rs184075843	2	160613123	A	G	0.000994	NA	NA	1	MARCH7	0	intronic
rs558335114	2	160613331	CAA	C	0.000994	NA	NA	1	MARCH7	0	intronic
rs13409773	2	160621422	C	T	0.000994	0.002129	0.608718	1	MARCH7	0	intronic
rs73967909	2	160624689	G	T	0.000994	0.002125	0.608718	1	MARCH7	0	UTR3
rs10206114	2	160625841	C	T	0.000994	0.001441	0.598876	1	MARCH7:CD302	00:00:00	UTR3
rs145789611	2	160626884	T	TATCA	0.000994	NA	NA	1	MARCH7:CD302	00:00:00	UTR3
rs34068933	2	160628463	G	T	0.000994	0.001431	1.67013	1	CD302:LY75:LY75-CD302	00:00:00	exonic
rs112193607	2	160629543	G	GA	0.000994	NA	NA	1	CD302:LY75:LY75-CD302	00:00:00	intronic
rs6755596	2	160630537	T	A	0.000994	0.001441	0.598876	1	CD302:LY75:LY75-CD302	00:00:00	intronic
rs58539434	2	160632795	TTCA	T	0.000994	NA	NA	1	CD302:LY75:LY75-CD302	00:00:00	intronic
rs73967911	2	160634111	C	T	0.000994	0.001526	1.66496	1	CD302:LY75:LY75-CD302	00:00:00	intronic
rs10172103	2	160638643	G	T	0.000994	0.002123	1.64296	1	CD302:LY75:LY75-CD302	00:00:00	intronic
rs113224945	2	160638738	T	A	0.000994	0.002123	0.608657	1	CD302:LY75:LY75-CD302	00:00:00	intronic
rs13429565	2	160640940	C	T	0.000994	0.0002291	1.70353	1	CD302:LY75:LY75-CD302	00:00:00	intronic
rs142401916	2	160651091	G	A	0.000994	0.002084	1.64444	1	CD302:LY75:LY75-CD302	00:00:00	intronic
rs111228678	2	160651650	G	C	0.000994	0.001419	0.598398	1	CD302:LY75:LY75-CD302	00:00:00	intronic
rs112150634	2	160651687	C	T	0.000994	0.001843	0.60647	1	CD302:LY75:LY75-CD302	00:00:00	intronic
rs10048669	2	160669892	G	A	0.000994	0.002035	1.64674	1	LY75:LY75-CD302:AC009961.5	00:00:00	ncRNA_intronic
rs76018532	2	160671502	A	G	0.000994	NA	NA	1	LY75:LY75-CD302	00:00:00	intronic
rs114143701	2	160678685	G	A	0.000994	NA	NA	1	LY75:LY75-CD302	00:00:00	intronic
rs182692055	2	160679542	A	G	0.000994	NA	NA	1	LY75:LY75-CD302	00:00:00	intronic
rs146180308	2	160689286	C	T	0.000994	NA	NA	1	LY75:LY75-CD302	00:00:00	intronic
rs531733255	2	160695455	C	T	0.000994	NA	NA	1	LY75:LY75-CD302	00:00:00	intronic
rs185286920	2	160697833	C	T	0.000994	NA	NA	1	LY75:LY75-CD302	00:00:00	intronic
rs183744655	2	160698531	C	A	0.000994	NA	NA	1	LY75:LY75-CD302	00:00:00	intronic
rs375565429	2	160700775	TGTAAAATG	T	0.000994	NA	NA	1	LY75:LY75-CD302	00:00:00	intronic
rs561054848	2	160702381	GTA	GTATA	0.000994	NA	NA	1	LY75:LY75-CD302	00:00:00	intronic
rs77777543	2	160702381	GTA	G	0.17	NA	NA	1	LY75:LY75-CD302	00:00:00	intronic
rs138652548	2	160705045	C	T	0.000994	NA	NA	1	LY75:LY75-CD302	00:00:00	intronic
rs114328983	2	160705270	G	A	0.000994	NA	NA	1	LY75:LY75-CD302	00:00:00	intronic
rs146346067	2	160705636	T	G	0.000994	NA	NA	1	LY75:LY75-CD302	00:00:00	intronic
rs76557261	2	160706296	T	C	0.000994	NA	NA	1	LY75:LY75-CD302	00:00:00	intronic
rs2433687	2	160708965	G	A	0.000994	NA	NA	1	LY75:LY75-CD302	00:00:00	intronic
rs3815875	2	160710153	T	G	0.000994	NA	NA	1	LY75:LY75-CD302	00:00:00	exonic
rs2729718	2	160713942	C	G	0.000994	NA	NA	1	LY75:LY75-CD302	00:00:00	intronic
rs2667036	2	160714558	G	A	0.000994	NA	NA	1	LY75:LY75-CD302	00:00:00	intronic
rs2667035	2	160715107	G	A	0.000994	NA	NA	1	LY75:LY75-CD302	00:00:00	intronic
rs2729717	2	160715201	C	T	0.000994	NA	NA	1	LY75:LY75-CD302	00:00:00	intronic
rs2729716	2	160715238	C	T	0.000994	NA	NA	1	LY75:LY75-CD302	00:00:00	intronic
rs73000723	2	160715692	A	T	0.000994	NA	NA	1	LY75:LY75-CD302	00:00:00	intronic
rs73000725	2	160715856	T	G	0.000994	NA	NA	1	LY75:LY75-CD302	00:00:00	intronic
rs60661880	2	160716480	G	A	0.000994	NA	NA	1	LY75:LY75-CD302	00:00:00	intronic
rs140194160	2	160718202	T	C	0.000994	NA	NA	1	LY75:LY75-CD302	00:00:00	intronic
rs74448052	2	160718351	C	G	0.000994	NA	NA	1	LY75:LY75-CD302	00:00:00	intronic
rs35307556	2	160718454	T	C	0.000994	NA	NA	1	LY75:LY75-CD302	00:00:00	intronic
rs2457989	2	160720504	G	A	0.000994	NA	NA	1	LY75:LY75-CD302	00:00:00	intronic
rs2729720	2	160722032	G	A	0.000994	NA	NA	1	LY75:LY75-CD302	00:00:00	intronic
rs2667029	2	160722515	C	T	0.000994	NA	NA	1	LY75:LY75-CD302	00:00:00	intronic
rs2667028	2	160722656	A	G	0.000994	NA	NA	1	LY75:LY75-CD302	00:00:00	intronic
rs73000735	2	160723793	C	T	0.000994	NA	NA	1	LY75:LY75-CD302	00:00:00	intronic
rs76678765	2	160723827	A	T	0.000994	NA	NA	1	LY75:LY75-CD302	00:00:00	intronic
rs73000737	2	160724515	A	G	0.000994	NA	NA	1	LY75:LY75-CD302	00:00:00	intronic
rs2729710	2	160724871	C	T	0.000994	NA	NA	1	LY75:LY75-CD302	00:00:00	intronic
rs2667027	2	160725010	A	G	0.000994	NA	NA	1	LY75:LY75-CD302	00:00:00	intronic
rs113625075	2	160728265	A	C	0.000994	NA	NA	1	LY75:LY75-CD302	00:00:00	intronic
rs2271378	2	160731762	G	C	0.000994	NA	NA	1	LY75:LY75-CD302	00:00:00	intronic
rs78038324	2	160736968	T	G	0.000994	NA	NA	1	LY75:LY75-CD302	00:00:00	intronic
rs2666989	2	160737663	T	A	0.000994	NA	NA	1	LY75:LY75-CD302	00:00:00	exonic
rs2729723	2	160739349	C	T	0.000994	NA	NA	1	LY75:LY75-CD302	00:00:00	intronic
rs57811478	2	160746043	C	T	0.000994	NA	NA	1	LY75:LY75-CD302	00:00:00	intronic
rs3792200	2	160748071	C	T	0.000994	NA	NA	1	LY75:LY75-CD302	00:00:00	intronic
rs35284483	2	160761136	A	G	0.000994	NA	NA	1	LY75:LY75-CD302	00:00:00	exonic
rs1397708	2	160765520	G	A	0.000994	NA	NA	1	LY75	4259	intergenic
rs73000796	2	160768906	C	A	0.000994	NA	NA	1	LY75	7645	intergenic
rs16844494	2	160770425	G	A	0.000994	NA	NA	1	LY75	9164	intergenic
rs74900739	2	160783890	A	T	0.000994	NA	NA	1	PLA2R1	4628	intergenic
rs73002740	2	160787664	T	C	0.000994	NA	NA	1	PLA2R1	854	intergenic
rs2271379	2	160788483	A	C	0.000994	NA	NA	1	PLA2R1	35	intergenic
rs75160143	2	160790506	C	T	0.000994	NA	NA	1	PLA2R1	0	intergenic
rs75168090	2	160792112	C	T	0.000994	NA	NA	1	PLA2R1	0	intergenic
rs77456134	2	160794235	G	T	0.000994	NA	NA	1	PLA2R1	0	downstream
rs149861457	2	160795801	G	T	0.000994	NA	NA	1	PLA2R1	0	UTR3
rs111633585	2	160795819	C	G	0.000994	NA	NA	1	PLA2R1	0	UTR3
rs111630731	2	160795887	T	C	0.000994	NA	NA	1	PLA2R1	0	UTR3
rs75633297	2	160796579	G	A	0.000994	NA	NA	1	PLA2R1	0	UTR3
rs77179901	2	160799428	A	G	0.000994	NA	NA	1	PLA2R1	0	intronic
rs3828322	2	160807597	A	T	0.000994	NA	NA	1	PLA2R1	0	intronic
rs73967964	2	160817986	C	T	0.000994	0.00434	0.656587	1	PLA2R1	0	intronic
rs113758376	2	160821212	C	CT	0.000994	NA	NA	1	PLA2R1	0	intronic
rs149725543	2	160842567	T	A	0.000994	NA	NA	1	PLA2R1	0	intronic
rs114541809	2	160977811	A	G	0.000994	NA	NA	1	ITGB6	0	intronic
rs116320451	2	160984559	C	T	0.000994	NA	NA	1	ITGB6	0	intronic
rs115720733	2	160996574	C	A	0.000994	NA	NA	1	ITGB6	0	intronic
rs115854890	2	161025407	A	C	0.000994	NA	NA	1	ITGB6	0	intronic
rs114060714	2	161079688	T	C	0.000994	NA	NA	1	ITGB6	0	intergenic
rs139302292	2	161085866	AC	A	0.000994	NA	NA	1	ITGB6	0	intergenic
rs116713431	2	161092096	T	C	0.000994	NA	NA	1	ITGB6	0	intergenic
rs115705084	2	161102379	G	A	0.000994	NA	NA	1	ITGB6	0	intergenic
rs116557735	2	161125914	T	C	0.000994	NA	NA	1	ITGB6	0	intergenic
rs78365175	2	161154835	T	C	0.000994	NA	NA	1	RBMS1	0	intronic
rs116625159	2	161156810	G	T	0.000994	NA	NA	1	RBMS1	0	intronic
rs151034710	2	161159137	A	T	0.000994	NA	NA	1	RBMS1	0	intronic
rs114467168	2	161162009	T	C	0.000994	NA	NA	1	RBMS1	0	intronic
rs114135601	2	161167350	C	A	0.000994	NA	NA	1	RBMS1	0	intronic
rs79416526	2	161167902	C	A	0.000994	NA	NA	1	RBMS1	0	intronic
rs114240451	2	161173681	A	G	0.000994	NA	NA	1	RBMS1	0	intronic
rs75334414	2	161186016	C	T	0.000994	NA	NA	1	RBMS1	0	intronic
rs146123979	2	161263745	TCCTGCC	T	0.000994	NA	NA	1	RBMS1	0	intronic
rs534414228	2	161268112	G	A	0.000994	NA	NA	1	RBMS1	0	intronic
rs115836316	2	161269034	C	T	0.000994	NA	NA	1	RBMS1	0	intronic
rs76641428	2	161273325	T	G	0.000994	NA	NA	1	RBMS1	0	intronic
rs78900823	2	161273449	G	T	0.000994	NA	NA	1	RBMS1	0	intronic
rs145849896	2	161279522	T	C	0.000994	NA	NA	1	RBMS1	0	intronic
rs77010612	2	161283585	A	G	0.000994	NA	NA	1	RBMS1	0	intronic
rs138555272	2	161284512	CTGTT	C	0.000994	NA	NA	1	RBMS1	0	intronic
rs75333332	2	161288648	T	C	0.000994	NA	NA	1	RBMS1	0	intronic
rs79768961	2	161289252	C	A	0.000994	NA	NA	1	RBMS1	0	intronic
rs145328426	2	161289947	C	CA	0.000994	NA	NA	1	RBMS1	0	intronic
rs541139525	2	161295325	C	T	0.000994	NA	NA	1	RBMS1	0	intronic
rs150458393	2	161302001	A	AAT	0.000994	NA	NA	1	RBMS1	0	intronic
rs77868243	2	161308550	T	G	0.000994	NA	NA	1	RBMS1	0	intronic
rs10427358	2	161311840	A	C	0.000994	NA	NA	1	RBMS1	0	intronic
rs75774543	2	161312979	G	A	0.000994	NA	NA	1	RBMS1	0	intronic
rs79301290	2	161314094	A	C	0.000994	NA	NA	1	RBMS1	0	intronic
rs79737077	2	161318796	A	T	0.000994	NA	NA	1	RBMS1	0	intronic
rs114304549	2	161320795	A	G	0.000994	NA	NA	1	RBMS1	0	intronic
rs74763135	2	161338776	C	A	0.000994	NA	NA	1	RBMS1	0	intronic
rs567236018	2	161340519	T	C	0.000994	NA	NA	1	RBMS1	0	intronic
rs76959432	2	161343109	T	G	0.000994	NA	NA	1	RBMS1	0	intronic
rs556522453	2	161349185	C	T	0.000994	NA	NA	1	RBMS1	0	intronic
rs77838650	2	161350712	G	T	0.000994	NA	NA	1	RBMS1	406	upstream
rs75783237	2	161354658	T	C	0.000994	NA	NA	1	RBMS1	4352	intergenic
rs116519617	2	161356666	G	A	0.000994	NA	NA	1	RBMS1	6360	intergenic
rs80312570	2	161356727	A	G	0.000994	NA	NA	1	RBMS1	6421	intergenic
rs577635070	2	161357258	CAAAA	C	0.000994	NA	NA	1	RBMS1	6952	intergenic
rs115799888	2	161359533	T	G	0.000994	NA	NA	1	RBMS1	9227	intergenic
rs115270893	2	161368244	T	G	0.000994	NA	NA	1	RBMS1	17938	intergenic
rs141718785	2	161371185	C	T	0.000994	NA	NA	1	RBMS1	20879	intergenic
rs114015688	2	161371646	G	T	0.000994	NA	NA	1	RBMS1	21340	intergenic
rs115675811	2	161376814	T	G	0.000994	NA	NA	1	RBMS1	26508	intergenic
rs143241636	2	161378019	AAG	A	0.000994	NA	NA	1	RBMS1	27713	intergenic
rs116586244	2	161379324	A	G	0.000994	NA	NA	1	RBMS1	29018	intergenic
rs114634522	2	161381402	C	G	0.000994	NA	NA	1	RBMS1	31096	intergenic
rs185085249	2	161384226	T	C	0.000994	NA	NA	1	RBMS1	33920	intergenic
rs559990071	2	161384650	G	A	0.000994	NA	NA	1	RBMS1	34344	intergenic
rs116219397	2	161389912	T	C	0.000994	NA	NA	1	RBMS1	39606	intergenic
rs77107096	2	161397228	G	T	0.000994	NA	NA	1	RBMS1	46922	intergenic
rs76403370	2	161397404	T	C	0.000994	NA	NA	1	RBMS1	47098	intergenic
rs77299681	2	161399931	C	T	0.000994	NA	NA	1	RBMS1	49625	intergenic
rs115063360	2	161406571	C	T	0.000994	NA	NA	1	RBMS1	56265	intergenic
rs76903945	2	161412564	G	A	0.000994	NA	NA	1	RBMS1	62258	intergenic
rs115764510	2	161413854	G	T	0.000994	NA	NA	1	RBMS1	63548	intergenic
rs115256252	2	161414783	A	G	0.000994	NA	NA	1	RBMS1	64477	intergenic
rs115428649	2	161416112	T	G	0.000994	NA	NA	1	RBMS1	65806	intergenic
rs146429639	2	161417757	C	T	0.000994	NA	NA	1	RBMS1	67451	intergenic
rs79839227	2	161419679	G	A	0.000994	NA	NA	1	RBMS1	69373	intergenic
rs114132004	2	161423723	C	T	0.000994	NA	NA	1	RBMS1	73417	intergenic
rs150753523	2	161423742	TC	T	0.000994	NA	NA	1	RBMS1	73436	intergenic
rs78408256	2	161425660	C	A	0.000994	NA	NA	1	RBMS1	75354	intergenic
rs150200625	2	161427615	C	T	0.000994	NA	NA	1	RBMS1	77309	intergenic
rs112671466	2	161432114	T	C	0.000994	NA	NA	1	RBMS1	81808	intergenic
rs114831486	2	161433957	G	A	0.000994	NA	NA	1	RBMS1	83651	intergenic
rs201329283	2	161434316	G	GC	0.000994	NA	NA	1	RBMS1	84010	intergenic
rs6432630	2	161437078	C	T	0.000994	NA	NA	1	RBMS1	86772	intergenic
rs6432631	2	161437206	T	C	0.000994	NA	NA	1	RBMS1	86900	intergenic
rs4533480	2	161437980	G	A	0.000994	NA	NA	1	RBMS1	87674	intergenic
rs5835816	2	161438382	T	TA	0.000994	NA	NA	1	RBMS1	88076	intergenic
rs4563239	2	161438416	G	A	0.000994	NA	NA	1	RBMS1	88110	intergenic
rs4552204	2	161441700	C	T	0.000994	NA	NA	1	RBMS1	91394	intergenic
rs12476459	2	161442396	G	A	0.000994	NA	NA	1	RBMS1	92090	intergenic
rs4555362	2	161443130	C	T	0.000994	NA	NA	1	RBMS1	92824	intergenic
rs4474893	2	161444222	A	T	0.000994	NA	NA	1	RBMS1	93916	intergenic
rs4449151	2	161445180	G	A	0.000994	NA	NA	1	RBMS1	94874	intergenic
rs4302226	2	161445350	C	T	0.000994	NA	NA	1	RBMS1	95044	intergenic
rs112039714	2	161446028	CTCTT	C	0.000994	NA	NA	1	RBMS1	95722	intergenic
rs11290881	2	161446061	T	TC	0.000994	NA	NA	1	RBMS1	95755	intergenic
rs28399850	2	161446083	C	T	0.000994	0.9216	0.988269	1	RBMS1	95777	intergenic
rs4455167	2	161447637	C	T	0.000994	NA	NA	1	RBMS1	97331	intergenic
rs6761799	2	161449794	A	G	0.000994	NA	NA	1	RBMS1	99488	intergenic
rs7601420	2	161453427	T	G	0.000994	NA	NA	1	RBMS1	103121	intergenic
rs4630782	2	161454354	C	T	0.000994	NA	NA	1	RBMS1	104048	intergenic
rs4311076	2	161454909	C	A	0.000994	NA	NA	1	RBMS1	104603	intergenic
rs7576906	2	161457006	G	T	0.000994	NA	NA	1	RBMS1	106700	intergenic
rs10803769	2	161457756	G	A	0.000994	NA	NA	1	RBMS1	107450	intergenic
rs4353666	2	161458841	A	G	0.000994	NA	NA	1	RBMS1	108535	intergenic
rs4290675	2	161460043	T	C	0.000994	NA	NA	1	RBMS1	109737	intergenic
rs4346405	2	161460952	C	A	0.000994	NA	NA	1	RBMS1	110646	intergenic
rs4449152	2	161461103	T	C	0.000994	NA	NA	1	RBMS1	110797	intergenic
rs7423079	2	161461396	G	A	0.000994	NA	NA	1	RBMS1	111090	intergenic
rs10929991	2	161461768	T	A	0.000994	NA	NA	1	RBMS1	111462	intergenic
rs4499442	2	161463241	A	G	0.000994	NA	NA	1	RBMS1	112935	intergenic
rs6432634	2	161466262	G	A	0.000994	NA	NA	1	RBMS1	115956	intergenic
rs4516440	2	161467400	A	G	0.000994	NA	NA	1	RBMS1	117094	intergenic
rs6432635	2	161469279	A	G	0.000994	NA	NA	1	RBMS1	118973	intergenic
rs4664338	2	161479082	G	A	0.000994	NA	NA	1	RBMS1	128776	intergenic
rs10205614	2	161480150	T	C	0.000994	NA	NA	1	RBMS1	129844	intergenic
rs113566013	2	161480382	T	A	0.000994	NA	NA	1	RBMS1	130076	intergenic
rs77396960	2	161482766	A	G	0.000994	NA	NA	1	RBMS1	132460	intergenic
rs80148041	2	161482932	G	C	0.000994	NA	NA	1	RBMS1	132626	intergenic
rs5835825	2	161485536	AC	A	0.000994	NA	NA	1	RBMS1	135230	intergenic
rs4233642	2	161486485	T	C	0.000994	NA	NA	1	RBMS1	136179	intergenic
rs10929995	2	161487147	C	T	0.000994	NA	NA	1	RBMS1	136841	intergenic
rs6432639	2	161487811	G	A	0.000994	NA	NA	1	RBMS1	137505	intergenic
rs10803770	2	161488464	A	G	0.000994	NA	NA	1	RBMS1	138158	intergenic
rs10929996	2	161488490	A	G	0.000994	NA	NA	1	RBMS1	138184	intergenic
rs7573726	2	161489793	C	T	0.000994	6.096e-06	0.51176	1	RBMS1	139487	intergenic
rs10193922	2	161492007	G	A	0.000994	4.921e-06	0.510942	1	RBMS1	141701	intergenic
rs10169150	2	161495105	G	T	0.000994	6.07e-06	1.95404	1	RBMS1	144799	intergenic
rs10180576	2	161495503	G	A	0.000994	NA	NA	1	RBMS1	145197	intergenic
rs5835826	2	161497784	G	GT	0.000994	NA	NA	1	RBMS1	147478	intergenic
rs10635846	2	161498979	TTTTA	T	0.000994	NA	NA	1	RBMS1	148673	intergenic
rs7588412	2	161499546	C	T	0.000994	6.024e-06	0.511402	1	RBMS1	149240	intergenic
rs6432640	2	161501299	T	C	0.000994	NA	NA	1	RBMS1	150993	intergenic
rs4273235	2	161501599	T	A	0.000994	NA	NA	1	RBMS1	151293	intergenic
2:161502877:A:T	2	161502877	A	T	0.000994	NA	NA	1	RBMS1	152571	intergenic
rs4456720	2	161503259	A	G	0.000994	NA	NA	1	RBMS1	152953	intergenic
rs4664018	2	161506198	G	A	0.000994	NA	NA	1	RBMS1	155892	intergenic
rs4233643	2	161506763	T	G	0.000994	NA	NA	1	RBMS1	156457	intergenic
rs11390400	2	161508241	TG	T	0.000994	NA	NA	1	RBMS1	157935	intergenic
rs4233644	2	161509416	C	T	0.000994	NA	NA	1	RBMS1	159110	intergenic
rs10929997	2	161510347	A	G	0.000994	NA	NA	1	RBMS1	160041	intergenic
rs7583000	2	161510349	C	A	0.000994	NA	NA	1	RBMS1	160043	intergenic
rs4664343	2	161514183	G	A	0.000994	2.308e-06	0.454662	1	RBMS1	163877	intergenic
rs4664344	2	161514194	C	T	0.000994	2.308e-06	0.454662	1	RBMS1	163888	intergenic
rs4347853	2	161514806	C	T	0.000994	2.229e-06	0.496933	1	RBMS1	164500	intergenic
rs59889458	2	161515598	A	AT	0.000994	NA	NA	1	RBMS1	165292	intergenic
rs4664345	2	161515783	A	G	0.000994	NA	NA	1	RBMS1	165477	intergenic
rs185395011	2	161516772	A	T	0.000994	NA	NA	1	RBMS1	166466	intergenic
rs58222909	2	161517045	TC	T	0.000994	NA	NA	1	RBMS1	166739	intergenic
rs10207561	2	161517478	C	T	0.000994	6.45e-07	2.24813	1	RBMS1	167172	intergenic
rs4233645	2	161519218	G	A	0.000994	1.95e-06	2.0196	1	RBMS1	168912	intergenic
rs4369875	2	161522730	G	A	0.000994	1.939e-06	2.02001	1	RBMS1	172424	intergenic
rs6722562	2	161525064	A	G	0.000994	NA	NA	1	RBMS1	174758	intergenic
rs10439254	2	161526061	C	T	0.000994	NA	NA	1	RBMS1	175755	intergenic
rs6741985	2	161526463	C	T	0.000994	2.416e-06	1.98476	1	RBMS1	176157	intergenic
rs6755427	2	161526517	C	A	0.000994	1.934e-06	2.02021	1	RBMS1	176211	intergenic
rs4664019	2	161528422	C	T	0.000994	NA	NA	1	RBMS1	178116	intergenic
rs10182404	2	161529157	G	T	0.000994	9.154e-07	2.23067	1	RBMS1	178851	intergenic
rs4393771	2	161530198	C	T	0.000994	1.937e-06	2.02001	1	RBMS1	179892	intergenic
rs4290673	2	161531262	T	A	0.000994	1.939e-06	0.495048	1	RBMS1	180956	intergenic
rs7340301	2	161532409	C	T	0.000994	1.938e-06	0.495048	1	RBMS1	182103	intergenic
rs11677567	2	161535524	T	C	0.000994	NA	NA	1	RBMS1	185218	intergenic
rs4233646	2	161538567	A	C	0.000994	NA	NA	1	RBMS1	188261	intergenic
rs112632666	2	161540282	G	T	0.000994	NA	NA	1	RBMS1	189976	intergenic
rs6747719	2	161543381	G	T	0.000994	NA	NA	1	RN7SL423P	190676	intergenic
rs35844606	2	161544645	CTT	C	0.000994	NA	NA	1	RN7SL423P	189412	intergenic
rs5008932	2	161544647	T	A	0.000994	NA	NA	1	RN7SL423P	189410	intergenic
rs6718354	2	161549852	C	T	0.000994	NA	NA	1	RN7SL423P	184205	intergenic
rs189116350	2	161550276	G	A	0.000994	NA	NA	1	RN7SL423P	183781	intergenic
rs4359672	2	161551277	C	G	0.000994	NA	NA	1	RN7SL423P	182780	intergenic
rs10209334	2	161553026	C	T	0.000994	NA	NA	1	RN7SL423P	181031	intergenic
rs4664023	2	161553331	C	T	0.000994	3.473e-06	1.99811	1	RN7SL423P	180726	intergenic
rs6432648	2	161556031	T	C	0.000994	NA	NA	1	RN7SL423P	178026	intergenic
rs10209244	2	161561898	G	A	0.000994	8.861e-07	2.23133	1	RN7SL423P	172159	intergenic
rs6749872	2	161565223	G	A	0.000994	6.161e-07	0.387051	1	RN7SL423P	168834	intergenic
rs185773574	2	161575357	G	A	0.000994	NA	NA	1	RN7SL423P	158700	intergenic
rs11898825	2	161578234	G	A	0.000994	NA	NA	1	RN7SL423P	155823	intergenic
rs201470734	2	161600616	GT	G	0.000994	NA	NA	1	RN7SL423P	133441	intergenic
rs114127922	2	161600618	T	G	0.000994	NA	NA	1	RN7SL423P	133439	intergenic
rs199766282	2	161600619	GTT	G	0.000994	NA	NA	1	RN7SL423P	133438	intergenic
rs617523	2	161604664	C	T	0.000994	NA	NA	1	RN7SL423P	129393	intergenic
rs1480578	2	161605556	C	A	0.000994	NA	NA	1	RN7SL423P	128501	intergenic
rs370546139	2	161607557	AATC	A	0.000994	NA	NA	1	RN7SL423P	126500	intergenic
rs540824228	2	161626467	T	C	0.000994	NA	NA	1	RN7SL423P	107590	intergenic
rs622428	2	161630480	G	T	0.000994	NA	NA	1	RN7SL423P	103577	intergenic
rs270976	2	161693728	G	A	0.000994	NA	NA	1	RN7SL423P	40329	intergenic
rs270934	2	161697158	T	C	0.000994	NA	NA	1	RN7SL423P	36899	intergenic
rs270936	2	161699089	C	T	0.000994	NA	NA	1	RN7SL423P	34968	intergenic
rs270937	2	161699231	T	C	0.000994	NA	NA	1	RN7SL423P	34826	intergenic
rs270938	2	161699745	A	C	0.000994	NA	NA	1	RN7SL423P	34312	intergenic
rs144854961	2	161702429	T	TA	0.000994	NA	NA	1	RN7SL423P	31628	intergenic
rs270943	2	161702849	A	T	0.000994	NA	NA	1	RN7SL423P	31208	intergenic
rs270945	2	161703365	A	T	0.000994	NA	NA	1	RN7SL423P	30692	intergenic
rs270946	2	161703765	C	G	0.000994	NA	NA	1	RN7SL423P	30292	intergenic
rs166597	2	161705816	T	C	0.000994	NA	NA	1	RN7SL423P	28241	intergenic
rs578199092	2	161711028	T	A	0.000994	NA	NA	1	RN7SL423P	23029	intergenic
rs189237996	2	161711335	G	T	0.000994	NA	NA	1	RN7SL423P	22722	intergenic
rs270954	2	161726420	C	G	0.000994	NA	NA	1	RN7SL423P	7637	intergenic
rs586396	2	161729678	G	A	0.000994	NA	NA	1	RN7SL423P	4379	intergenic
rs492487	2	161731029	C	A	0.000994	NA	NA	1	RN7SL423P	3028	intergenic
rs645711	2	161732246	G	A	0.000994	NA	NA	1	RN7SL423P	1811	intergenic
rs634138	2	161732534	C	T	0.000994	NA	NA	1	RN7SL423P	1523	intergenic
rs1516115	2	161740715	G	T	0.000994	NA	NA	1	RN7SL423P	6355	intergenic
rs1722674	2	161741354	G	C	0.000994	NA	NA	1	RN7SL423P	6994	intergenic
rs57113436	2	161746765	T	TA	0.000994	NA	NA	1	RN7SL423P	12405	intergenic
rs143096650	2	161747533	A	C	0.001988	NA	NA	0.665336	RN7SL423P	13173	intergenic
rs1710660	2	161750961	G	C	0.000994	NA	NA	1	RN7SL423P	16601	intergenic
rs4027201	2	161753484	G	GTA	0.000994	NA	NA	1	RN7SL423P	19124	intergenic
rs1710655	2	161753605	C	G	0.000994	NA	NA	1	RN7SL423P	19245	intergenic
rs1710651	2	161758191	C	T	0.000994	NA	NA	1	RN7SL423P	23831	intergenic
rs561225551	2	161775194	G	A	0.002982	NA	NA	1	RN7SL423P	40834	intergenic
rs560137538	2	161782387	T	C	0.002982	NA	NA	1	RN7SL423P	48027	intergenic
rs532441965	2	161804193	C	T	0.001988	NA	NA	0.665336	RN7SL423P	69833	intergenic
rs145853889	2	161826764	A	G	0.000994	NA	NA	1	AC009313.2	78352	intergenic
rs191130655	2	161882700	C	T	0.000994	NA	NA	1	AC009313.2	22416	intergenic
rs555237049	2	161883903	C	G	0.001988	NA	NA	0.665336	AC009313.2	21213	intergenic
rs139284979	2	161902663	G	C	0.002982	NA	NA	1	AC009313.2	2453	intergenic
rs116217563	2	161904263	C	G	0.002982	NA	NA	1	AC009313.2	853	downstream
rs148017765	2	161904465	C	T	0.002982	NA	NA	1	AC009313.2	651	downstream
rs115167138	2	161905592	C	T	0.000994	NA	NA	1	AC009313.2	0	ncRNA_exonic
rs78090243	2	161906599	T	C	0.002982	NA	NA	1	AC009313.2	0	ncRNA_exonic
rs374050576	2	161907253	TTTATTTATCCC	T	0.002982	NA	NA	1	AC009313.2	195	upstream
rs190717814	2	161908986	C	G	0.001988	NA	NA	0.665336	AC009313.2	1928	intergenic
rs138234225	2	161909033	A	G	0.002982	NA	NA	1	AC009313.2	1975	intergenic
rs73971119	2	161914352	C	T	0.002982	NA	NA	1	AC009313.2	7294	intergenic
rs541516025	2	161916271	CT	C	0.002982	NA	NA	1	AC009313.2	9213	intergenic
rs73971121	2	161917248	T	C	0.002982	NA	NA	1	AC009313.2	10190	intergenic
rs73971122	2	161917544	C	G	0.002982	NA	NA	1	AC009313.2	10486	intergenic
rs73971123	2	161917669	A	C	0.002982	NA	NA	1	AC009313.2	10611	intergenic
rs73971124	2	161920102	G	C	0.002982	NA	NA	1	AC009313.2	13044	intergenic
rs59609204	2	161920792	C	T	0.002982	NA	NA	1	AC009313.2	13734	intergenic
rs184512461	2	161921898	G	A	0.002982	NA	NA	1	AC009313.2	14840	intergenic
rs56745543	2	161922180	C	T	0.002982	NA	NA	1	AC009313.2	15122	intergenic
rs55886543	2	161922204	T	C	0.002982	NA	NA	1	AC009313.2	15146	intergenic
rs73971127	2	161922986	T	C	0.002982	NA	NA	1	AC009313.2	15928	intergenic
rs56283583	2	161923183	T	C	0.002982	NA	NA	1	AC009313.2	16125	intergenic
rs73971129	2	161925073	T	G	0.003976	NA	NA	0.7485	AC009313.2	18015	intergenic
rs188614373	2	161925117	G	A	0.001988	NA	NA	0.665336	AC009313.2	18059	intergenic
rs575186514	2	161926147	AAAC	A	0.002982	NA	NA	1	AC009313.2	19089	intergenic
rs190185278	2	161926495	A	G	0.001988	NA	NA	0.665336	AC009313.2	19437	intergenic
rs375315804	2	161927145	CA	C	0.002982	NA	NA	1	AC009313.2	20087	intergenic
rs116110286	2	161930406	T	C	0.002982	NA	NA	1	AC009313.1	22335	intergenic
rs145999374	2	161931977	G	T	0.000994	NA	NA	1	AC009313.1	20764	intergenic
rs76434027	2	161932552	G	A	0.000994	NA	NA	1	AC009313.1	20189	intergenic
rs147714996	2	161933898	C	T	0.002982	NA	NA	1	AC009313.1	18843	intergenic
rs78330407	2	161935589	A	G	0.002982	NA	NA	1	AC009313.1	17152	intergenic
rs13421605	2	161938211	G	A	0.002982	1.239e-05	1.87724	1	AC009313.1	14530	intergenic
rs187556976	2	161940327	A	C	0.001988	NA	NA	0.665336	AC009313.1	12414	intergenic
rs116363936	2	161943287	T	A	0.002982	NA	NA	1	AC009313.1	9454	intergenic
rs13401916	2	161945103	G	A	0.002982	3.588e-06	0.506111	1	AC009313.1	7638	intergenic
rs6709075	2	161945665	C	T	0.002982	1.173e-05	1.87968	1	AC009313.1	7076	intergenic
rs143218534	2	161949087	T	C	0.002982	NA	NA	1	AC009313.1	3654	intergenic
rs571983638	2	161949605	T	A	0.002982	NA	NA	1	AC009313.1	3136	intergenic
rs114832036	2	161951394	T	C	0.002982	NA	NA	1	AC009313.1	1347	intergenic
rs115229407	2	161953802	A	G	0.002982	NA	NA	1	AC009313.1	0	ncRNA_intronic
rs537065928	2	161958703	A	C	0.000994	NA	NA	1	AC009313.1	0	ncRNA_intronic
rs139117421	2	161961449	G	T	0.002982	NA	NA	1	AC009313.1	0	ncRNA_intronic
rs78084890	2	161963471	T	C	0.002982	NA	NA	1	AC009313.1	0	ncRNA_intronic
rs181664930	2	161963658	A	G	0.001988	NA	NA	0.665336	AC009313.1	0	ncRNA_intronic
rs115820107	2	161968391	G	A	0.000994	NA	NA	1	AC009313.1	0	ncRNA_intronic
rs116578524	2	161971172	C	T	0.002982	NA	NA	1	AC009313.1	0	ncRNA_intronic
rs114902451	2	161974848	G	A	0.002982	NA	NA	1	AC009313.1	0	ncRNA_intronic
rs553945109	2	161977093	TAAG	T	0.002982	NA	NA	1	AC009313.1	0	ncRNA_intronic
rs551143207	2	161978234	G	A	0.002982	NA	NA	1	AC009313.1	0	ncRNA_intronic
rs187316176	2	161980124	G	C	0.002982	NA	NA	1	AC009313.1	0	ncRNA_intronic
rs114289692	2	161981042	C	T	0.002982	NA	NA	1	AC009313.1	0	ncRNA_intronic
rs563375708	2	161984350	C	A	0.001988	NA	NA	0.665336	AC009313.1	0	ncRNA_intronic
rs58125002	2	161993722	G	A	0.003976	5.011e-07	1.98397	1	AC009313.1:TANK	00:00:00	ncRNA_intronic
rs144546548	2	162026323	C	A	0.002982	NA	NA	1	TANK	0	intronic
rs186164753	2	162027223	G	A	0.002982	NA	NA	1	TANK	0	intronic
rs140284187	2	162031776	G	C	0.001988	NA	NA	0.665336	TANK	0	intronic
rs141971242	2	162041412	G	A	0.002982	NA	NA	1	TANK	0	intronic
rs190844030	2	162042512	A	G	0.001988	NA	NA	0.665336	TANK	0	intronic
rs116169478	2	162058594	T	C	0.003976	NA	NA	1	TANK	0	intronic
rs142724848	2	162060607	A	G	0.002982	NA	NA	1	TANK	0	intronic
rs146142939	2	162097360	T	G	0.002982	NA	NA	1	AC009299.2	0	ncRNA_intronic
rs528037611	2	162131815	G	GA	0.000994	NA	NA	1	AC009299.4	6597	intergenic
rs186547928	2	162145861	A	G	0.000994	NA	NA	1	AC009299.4	6731	intergenic
rs116692862	2	162163832	T	C	0.000994	NA	NA	1	PSMD14	716	upstream
rs575514437	2	162209555	A	T	0.000994	NA	NA	1	PSMD14	0	intronic
rs146308788	2	162214051	T	C	0.003976	NA	NA	0.7485	PSMD14	0	intronic
rs116507976	2	162245768	G	A	0.000994	NA	NA	1	PSMD14	0	intronic
rs114058146	2	162251240	C	A	0.000994	NA	NA	1	PSMD14	0	intronic
rs181059423	2	162262564	G	A	0.000994	NA	NA	1	PSMD14	0	intronic
rs138050605	2	162279179	A	G	0.003976	NA	NA	0.7485	TBR1:AC009487.4	00:00:00	ncRNA_exonic
rs140968848	2	162292184	G	A	0.003976	NA	NA	0.7485	SLC4A10	0	intergenic
rs534093240	2	162293743	T	A	0.000994	NA	NA	1	SLC4A10	0	intergenic
rs79663107	2	162294861	G	A	0.006958	0.01134	0.689285	0.695766	SLC4A10	0	intergenic
rs78226411	2	162300100	T	A	0.006958	0.01201	0.693503	0.695766	SLC4A10	0	intergenic
rs536580028	2	162305482	A	G	0.000994	NA	NA	1	SLC4A10	0	intergenic
rs149545672	2	162334812	C	T	0.003976	NA	NA	0.7485	SLC4A10	0	intergenic
rs61371504	2	162338778	G	A	0.00994	1.812e-06	1.56831	1	SLC4A10	0	intergenic
rs138219054	2	162343996	C	T	0.000994	NA	NA	1	SLC4A10	0	intergenic
rs142032214	2	162381424	T	C	0.002982	NA	NA	1	SLC4A10	0	intergenic
rs114629860	2	162425078	A	G	0.000994	NA	NA	1	SLC4A10:AC062022.1	00:00:00	ncRNA_exonic
rs142864097	2	162426450	C	T	0.000994	NA	NA	1	SLC4A10:AC062022.1	00:00:00	ncRNA_exonic
rs76600571	2	162438147	G	A	0.006958	0.005157	1.49272	0.695766	SLC4A10	0	downstream
rs570095732	2	162441351	G	A	0.000994	NA	NA	1	SLC4A10	0	intergenic
rs193246945	2	162442760	C	T	0.000994	NA	NA	1	SLC4A10	0	intergenic
rs574947486	2	162448623	T	G	0.001988	NA	NA	0.665336	SLC4A10	0	intergenic
rs529083838	2	162449088	C	A	0.000994	NA	NA	1	SLC4A10	0	intergenic
rs548363308	2	162464597	T	C	0.002982	NA	NA	1	SLC4A10	0	intergenic
rs200561356	2	162476746	CTCTT	C	0.000994	NA	NA	1	SLC4A10	0	intergenic
rs114442597	2	162490600	A	G	0.000994	NA	NA	1	SLC4A10	0	intronic
rs115359374	2	162491087	C	T	0.000994	NA	NA	1	SLC4A10	0	intronic
rs145871515	2	162493953	C	T	0.000994	NA	NA	1	SLC4A10	0	intronic
rs114540363	2	162500668	A	G	0.000994	NA	NA	1	SLC4A10	0	intronic
rs543368870	2	162539341	A	G	0.000994	NA	NA	1	SLC4A10	0	intronic
rs145129972	2	162544854	G	A	0.003976	NA	NA	0.7485	SLC4A10	0	intronic
rs144468289	2	162547699	G	A	0.000994	NA	NA	1	SLC4A10	0	intronic
rs183808507	2	162553535	G	T	0.002982	NA	NA	0.7485	SLC4A10	0	intronic
rs145657517	2	162555807	G	A	0.000994	NA	NA	1	SLC4A10	0	intronic
rs59067842	2	162559624	A	T	0.000994	NA	NA	1	SLC4A10	0	intronic
rs141125616	2	162559903	A	G	0.003976	NA	NA	0.7485	SLC4A10	0	intronic
rs148527602	2	162582164	G	A	0.003976	NA	NA	0.7485	SLC4A10	0	intronic
rs533205530	2	162585327	G	A	0.001988	NA	NA	0.665336	SLC4A10	0	intronic
rs576549902	2	162588240	T	C	0.003976	NA	NA	0.7485	SLC4A10	0	intronic
rs140906090	2	162596514	G	A	0.003976	NA	NA	0.7485	SLC4A10	0	intronic
rs6723696	2	223329125	C	T	0.4901	8.44e-06	0.890119	0.995803	SGPP2	0	intronic
rs577370388	2	223330142	TAAA	T	0.000994	NA	NA	0.848392	SGPP2	0	intronic
rs529324443	2	223330142	TA	TAAA	0.4911	NA	NA	0.848392	SGPP2	0	NA
rs528615030	2	223330142	TAAA	TAA	0.4513	NA	NA	0.848392	SGPP2	0	NA
rs6723381	2	223330840	G	A	0.4911	8.348e-06	0.889941	1	SGPP2	0	intronic
rs7604173	2	223331920	C	T	0.4185	0.0003223	1.09889	0.661754	SGPP2	0	intronic
rs1865896	2	223333942	G	A	0.4911	3.765e-06	0.885591	1	SGPP2	0	intronic
rs12476795	2	223334049	C	T	0.4195	0.0001649	0.905652	0.663608	SGPP2	0	intronic
rs12476857	2	223334238	C	T	0.4195	0.0001576	0.905562	0.663608	SGPP2	0	intronic
rs11676701	2	223335075	G	A	0.4911	6.991e-06	0.889052	1	SGPP2	0	intronic
rs10932957	2	223335181	T	A	0.4185	0.0002177	0.907375	0.661754	SGPP2	0	intronic
rs540343163	4	2408098	C	CA	0.3072	NA	NA	0.640115	ZFYVE28	0	intronic
rs12499021	4	2408411	G	A	0.3002	2.559e-05	1.13326	0.672168	ZFYVE28	0	intronic
rs78428238	4	2409430	G	A	0.3002	2.644e-05	1.13304	0.672168	ZFYVE28	0	intronic
rs4974687	4	2411043	G	A	0.3012	4.044e-05	1.12987	0.66983	ZFYVE28	0	intronic
rs2097297	4	2412383	C	T	0.3042	3.45e-05	1.13043	0.672976	ZFYVE28	0	intronic
rs7662675	4	2413017	G	C	0.3052	4.951e-05	1.12772	0.67649	ZFYVE28	0	intronic
rs11291251	4	2414293	AG	A	0.2992	NA	NA	0.676026	ZFYVE28	0	intronic
rs4974710	4	2414668	G	A	0.2992	3.342e-05	0.883998	0.676026	ZFYVE28	0	intronic
rs6842246	4	2418445	G	C	0.2932	2.069e-05	0.880558	0.659874	ZFYVE28	0	intronic
rs6834219	4	2424100	C	T	0.2952	1.617e-05	1.13724	0.668137	RP11-503N18.1	0	ncRNA_intronic
rs7692263	4	2424375	C	T	0.2962	2.484e-05	0.881879	0.664244	RP11-503N18.1	0	ncRNA_intronic
rs6857794	4	2426207	G	A	0.2942	1.911e-05	0.880381	0.672051	RP11-503N18.1	0	ncRNA_intronic
rs73205474	4	2426457	C	T	0.2952	1.931e-05	1.13576	0.668137	RP11-503N18.1	0	ncRNA_intronic
rs2013276	4	2427899	G	A	0.2952	2.313e-05	1.13474	0.668137	RP11-503N18.1	0	ncRNA_intronic
rs733033	4	2427985	C	T	0.2942	1.741e-05	0.879941	0.663254	RP11-503N18.1	0	ncRNA_intronic
rs2269493	4	2428463	G	A	0.2962	1.117e-05	1.13951	0.665748	RP11-503N18.1	0	ncRNA_exonic
rs6842928	4	2429067	C	T	0.2962	9.515e-06	0.876429	0.664244	RP11-503N18.1	0	ncRNA_exonic
rs6841989	4	2429201	C	A	0.3022	1.785e-05	0.880293	0.635727	RP11-503N18.1	0	ncRNA_exonic
rs12499973	4	2430821	C	T	0.2952	1.232e-05	1.13906	0.668137	RP11-503N18.1	0	ncRNA_exonic
rs73205480	4	2431065	G	C	0.2932	3.738e-05	1.1319	0.667181	RP11-503N18.1	0	ncRNA_intronic
rs111964685	4	2431808	G	C	0.2922	2.844e-05	1.13349	0.650812	RP11-503N18.1	0	ncRNA_intronic
rs113671884	4	2431817	G	A	0.2922	3.365e-05	0.883115	0.650812	RP11-503N18.1	0	ncRNA_intronic
rs12503794	4	2433281	G	A	0.3062	3.203e-05	0.884175	0.665423	RP11-503N18.1	0	ncRNA_intronic
rs73205485	4	2433492	C	T	0.2992	2.259e-05	1.13394	0.698191	RP11-503N18.1	0	ncRNA_intronic
rs7669749	4	2436042	C	A	0.2982	2.43e-05	1.13338	0.694676	RP11-503N18.1	0	ncRNA_intronic
rs147013512	4	2438366	CTCA	C	0.2992	NA	NA	0.698191	RP11-503N18.1	0	ncRNA_intronic
rs7688771	4	2439738	G	A	0.3072	1.899e-05	1.13553	0.655999	RP11-503N18.1	0	ncRNA_intronic
rs7660914	4	2439900	C	A	0.3012	2.042e-05	1.13542	0.691818	RP11-503N18.1	0	ncRNA_intronic
rs17132558	4	2439965	G	C	0.3002	1.265e-05	1.13917	0.695698	RP11-503N18.1	0	ncRNA_intronic
rs80072321	4	2440075	C	T	0.3012	1.638e-05	0.879062	0.691818	RP11-503N18.1	0	ncRNA_intronic
rs12498379	4	2454706	C	T	0.3111	0.002021	1.09002	0.915224	RP11-503N18.3	0	intronic
rs73205493	4	2460571	C	T	0.3032	1.789e-06	1.16195	1	RP11-503N18.3	0	exonic
rs2333653	4	178470791	C	T	0.3608	9.262e-05	1.12345	0.820113	RP11-130F10.1	0	ncRNA_intronic
rs2333654	4	178470796	G	A	0.3559	9.158e-05	1.12446	0.831418	RP11-130F10.1	0	ncRNA_intronic
rs4047771	4	178470898	C	A	0.3479	2.661e-06	1.15085	1	RP11-130F10.1	0	ncRNA_intronic
rs116653014	5	167130038	A	G	0.007952	NA	NA	0.638109	TENM2	0	intronic
rs138084276	5	167217624	A	C	0.006958	NA	NA	0.731242	TENM2	0	intronic
rs116508517	5	167221480	A	G	0.006958	NA	NA	0.731242	TENM2	0	intronic
rs147208935	5	167280455	C	T	0.006958	2.232e-06	1.92919	1	TENM2	0	intronic
rs116236521	5	167328427	A	C	0.007952	NA	NA	0.873236	TENM2	0	intronic
rs116264057	5	167361501	T	A	0.005964	0.0003139	0.626066	0.855418	TENM2	0	intronic
rs9349002	6	36619351	T	A	0.1451	3.8e-06	1.19196	0.976611	RNU1-88P	11901	intergenic
rs9349003	6	36619390	T	A	0.2167	0.0001836	1.1275	0.611578	RNU1-88P	11940	intergenic
rs9366912	6	36619883	C	T	0.2167	0.0002246	0.888341	0.611578	RNU1-88P	12433	intergenic
rs12524435	6	36620148	G	A	0.2177	0.0001998	0.887541	0.608017	RNU1-88P	12698	intergenic
rs150900924	6	36620168	TCCACCTGCCTTGGCCTC	T	0.2167	NA	NA	0.611578	RNU1-88P	12718	intergenic
rs12206430	6	36620440	C	T	0.1451	4.266e-06	1.19113	0.976611	RNU1-88P	12990	intergenic
rs10947616	6	36620499	G	C	0.2167	0.0002281	0.888429	0.611578	RNU1-88P	13049	intergenic
rs4713993	6	36620742	G	T	0.2167	0.0002282	0.888429	0.611578	RNU1-88P	13292	intergenic
rs7382183	6	36620875	G	C	0.2167	0.0002285	1.12569	0.611578	RNU1-88P	13425	intergenic
rs6915170	6	36621039	G	A	0.2167	0.0002666	0.889496	0.611578	RNU1-88P	13589	intergenic
rs4464789	6	36621178	C	T	0.2167	0.0002516	0.889141	0.611578	RNU1-88P	13728	intergenic
rs10456441	6	36621359	G	T	0.2167	0.0002324	0.888518	0.611578	RNU1-88P	13909	intergenic
rs10456442	6	36621411	G	A	0.2167	0.0002324	0.888607	0.611578	RNU1-88P	13961	intergenic
rs10456443	6	36621447	G	A	0.2167	0.0002326	1.12536	0.611578	RNU1-88P	13997	intergenic
rs12210094	6	36622313	C	T	0.2167	0.0002469	1.12502	0.611578	RNU1-88P	14863	intergenic
rs12528913	6	36622549	G	A	0.2177	0.0001259	1.13145	0.618743	RNU1-88P	15099	intergenic
rs12530170	6	36623083	G	A	0.2157	0.0001179	0.883292	0.625965	RNU1-88P	15633	intergenic
rs72853320	6	36623338	G	A	0.1441	1.655e-06	1.20129	1	RNU1-88P	15888	intergenic
rs12203953	6	36624422	C	T	0.2217	4.64e-05	1.1402	0.601016	Y_RNA	16192	intergenic
rs6931097	6	36634459	G	A	0.1471	4.309e-06	1.19017	0.97683	Y_RNA	6155	intergenic
rs6457934	6	36637325	C	T	0.1471	4.918e-06	0.841138	0.97683	Y_RNA	3289	intergenic
rs58714705	6	36639613	C	T	0.1551	7.832e-06	0.84747	0.918853	Y_RNA	1001	intergenic
rs11758192	6	36639968	C	A	0.1541	1.985e-05	0.853423	0.925814	Y_RNA	646	upstream
rs10947618	6	36640132	G	T	0.1541	1.949e-05	0.853252	0.925814	Y_RNA	482	upstream
rs10947619	6	36640157	C	T	0.1541	1.907e-05	1.1721	0.925814	Y_RNA	457	upstream
rs10947620	6	36640188	G	A	0.1541	2.013e-05	1.17163	0.925814	Y_RNA	426	upstream
rs10947621	6	36640272	T	A	0.1541	2.015e-05	0.853594	0.925814	Y_RNA	342	upstream
rs9349005	6	36640368	C	A	0.1471	8.032e-06	0.844424	0.97683	Y_RNA	246	upstream
rs12174270	6	36640669	G	A	0.1541	1.955e-05	1.17187	0.925814	Y_RNA	0	ncRNA_exonic
rs7747146	6	36640990	T	A	0.1541	2.208e-05	1.17081	0.925814	Y_RNA	268	upstream
rs7764973	6	36641036	C	T	0.1541	NA	NA	0.925814	Y_RNA	314	upstream
rs6457935	6	36641138	G	A	0.1541	1.672e-05	0.852314	0.925814	Y_RNA	416	upstream
rs1010424	6	36641785	C	T	0.1541	2.302e-05	1.17035	0.925814	LAP3P2	0	ncRNA_exonic
rs1010423	6	36641791	G	C	0.1541	2.39e-05	1.17246	0.925814	LAP3P2	0	ncRNA_exonic
rs4711458	6	36641941	C	T	0.1541	2.487e-05	0.855046	0.925814	LAP3P2	0	ncRNA_exonic
rs4711459	6	36642024	C	T	0.1541	2.321e-05	0.854533	0.925814	LAP3P2	0	ncRNA_exonic
rs4711460	6	36642128	C	A	0.1541	2.352e-05	1.17011	0.925814	LAP3P2	0	ncRNA_exonic
rs4711461	6	36642168	C	T	0.1541	2.333e-05	1.17023	0.925814	LAP3P2	0	ncRNA_exonic
rs4714002	6	36642186	G	T	0.1541	2.336e-05	0.854533	0.925814	LAP3P2	0	ncRNA_exonic
rs4711462	6	36642190	G	A	0.1541	2.336e-05	0.854533	0.925814	LAP3P2	0	ncRNA_exonic
rs4714003	6	36642260	C	T	0.1541	2.267e-05	1.17046	0.925814	LAP3P2	0	ncRNA_exonic
rs10947622	6	36642402	C	T	0.1541	2.411e-05	1.16988	0.925814	LAP3P2	0	ncRNA_exonic
rs12214686	6	36642551	G	A	0.1541	2.379e-05	0.854704	0.925814	LAP3P2	0	ncRNA_exonic
rs10947623	6	36642836	G	A	0.1541	2.565e-05	1.16929	0.925814	LAP3P2	0	ncRNA_exonic
rs12192827	6	36642971	C	T	0.1541	2.35e-05	1.17023	0.925814	LAP3P2	0	ncRNA_exonic
rs12192877	6	36642999	C	A	0.1541	2.343e-05	1.17023	0.925814	LAP3P2	0	ncRNA_exonic
rs113266348	6	36643237	C	T	0.1541	NA	NA	0.925814	LAP3P2	189	downstream
rs113041051	6	36643246	G	A	0.1521	1.284e-05	0.846877	0.910111	LAP3P2	198	downstream
rs113749555	6	36643270	AG	A	0.1541	NA	NA	0.925814	LAP3P2	222	downstream
rs9357222	6	36643360	C	T	0.1541	2.271e-05	0.853935	0.925814	LAP3P2	312	downstream
rs9368953	6	36643466	C	T	0.1481	1.8e-05	1.17386	0.969678	LAP3P2	418	downstream
6:36643630:CAA:CAAA	6	36643630	CAA	CAAA	0.3141	NA	NA	0.752605	LAP3P2	582	downstream
6:36643630:CAA:CAAAA	6	36643630	CAA	CAAAA	0.169	NA	NA	0.752605	LAP3P2	582	downstream
rs550171307	6	36643630	CAA	C	0.000994	NA	NA	0.752605	LAP3P2	582	downstream
rs9394371	6	36643755	C	T	0.1471	7.529e-06	1.18554	0.97683	CDKN1A	549	downstream
rs3829963	6	36644386	C	A	0.1471	7.839e-06	1.18566	0.97683	CDKN1A	0	intergenic
rs3829965	6	36644510	G	A	0.1541	2.104e-05	0.853082	0.925814	CDKN1A	0	intergenic
rs572230625	6	36644561	C	CT	0.1551	NA	NA	0.887515	CDKN1A	0	intergenic
rs60861376	6	98316558	TC	T	0.4095	NA	NA	0.786322	RP11-436D23.1	0	ncRNA_intronic
rs9372625	6	98344031	G	A	0.4076	8.227e-05	0.899605	0.79401	RP11-436D23.1	0	ncRNA_intronic
rs9401333	6	98353935	C	A	0.4016	8.154e-05	0.897538	0.844069	RP11-436D23.1	0	ncRNA_intronic
rs11153969	6	98358220	C	T	0.3926	2.482e-05	0.892793	0.879333	RP11-436D23.1	0	ncRNA_intronic
rs9482094	6	98364895	G	A	0.3926	1.756e-05	0.891099	0.879333	RP11-436D23.1	0	ncRNA_intronic
rs4839715	6	98365289	G	A	0.3907	1.958e-05	0.891634	0.880085	RP11-436D23.1	0	ncRNA_intronic
rs4339469	6	98369230	G	T	0.3917	2.17e-05	0.892436	0.883524	RP11-436D23.1	0	ncRNA_intronic
rs6937215	6	98373765	C	T	0.4026	1.347e-05	0.889763	0.839466	RP11-436D23.1	0	ncRNA_intronic
rs6934716	6	98378486	G	A	0.4742	1.247e-05	1.12086	0.617357	RP11-436D23.1	0	ncRNA_intronic
rs6940021	6	98379027	G	A	0.4742	1.122e-05	1.12154	0.617357	RP11-436D23.1	0	ncRNA_intronic
rs12211582	6	98379875	G	T	0.4742	1.212e-05	1.12109	0.617357	RP11-436D23.1	0	ncRNA_intronic
rs4463263	6	98385908	C	T	0.4771	1.1e-05	0.891544	0.623317	RP11-436D23.1	0	ncRNA_intronic
rs12154193	6	98387276	G	C	0.4761	9.621e-06	1.12255	0.627186	RP11-436D23.1	0	ncRNA_intronic
rs9490127	6	98390318	T	A	0.4761	1.049e-05	0.891366	0.627186	RP11-436D23.1	0	ncRNA_intronic
rs11154000	6	98390906	G	A	0.4761	1.167e-05	0.891901	0.627186	RP11-436D23.1	0	ncRNA_intronic
rs9387925	6	98391101	G	A	0.4761	1.042e-05	0.891277	0.627186	RP11-436D23.1	0	ncRNA_intronic
rs56922120	6	98391132	TG	T	0.4841	NA	NA	0.738539	RP11-436D23.1	0	ncRNA_intronic
rs13201371	6	98391132	T	G	0.1869	NA	NA	0.738539	RP11-436D23.1	0	NA
rs9482120	6	98392667	C	A	0.4125	2.931e-06	1.13236	0.980107	RP11-436D23.1	0	ncRNA_intronic
rs9372650	6	98395421	C	A	0.4463	1.849e-05	1.11728	0.857077	RP11-436D23.1	0	ncRNA_intronic
rs9490143	6	98396176	G	A	0.4453	2.001e-05	1.11672	0.860056	RP11-436D23.1	0	ncRNA_intronic
rs7753937	6	98396351	G	A	0.4453	1.998e-05	0.895476	0.860056	RP11-436D23.1	0	ncRNA_intronic
rs148758257	6	98397349	GGTGTGT	G	0.4583	NA	NA	0.818723	RP11-436D23.1	0	ncRNA_intronic
rs9490147	6	98397820	C	T	0.4453	2.558e-05	1.11561	0.860056	RP11-436D23.1	0	ncRNA_intronic
rs11154009	6	98398832	C	T	0.4453	1.854e-05	1.11739	0.860056	RP11-436D23.1	0	ncRNA_intronic
rs35441634	6	98398843	A	AT	0.4453	NA	NA	0.860056	RP11-436D23.1	0	ncRNA_intronic
rs11154010	6	98398945	G	A	0.4453	2.035e-05	0.895386	0.860056	RP11-436D23.1	0	ncRNA_intronic
rs35121390	6	98399208	G	C	0.4095	2.057e-06	1.13394	0.983851	RP11-436D23.1	0	ncRNA_intronic
rs9320798	6	98399407	C	T	0.4453	1.777e-05	1.11773	0.860056	RP11-436D23.1	0	ncRNA_intronic
rs4548017	6	98399521	G	A	0.4105	2.053e-06	0.881879	0.987907	RP11-436D23.1	0	ncRNA_intronic
rs4644071	6	98399604	C	T	0.4443	1.918e-05	0.895118	0.855821	RP11-436D23.1	0	ncRNA_intronic
rs4464802	6	98399612	T	A	0.4443	1.874e-05	1.11739	0.855821	RP11-436D23.1	0	ncRNA_intronic
rs6569187	6	98400486	C	T	0.4453	2.146e-05	0.895655	0.860056	RP11-436D23.1	0	ncRNA_intronic
rs143790555	6	98400631	TTA	T	0.4781	NA	NA	0.75896	RP11-436D23.1	0	ncRNA_intronic
rs4839716	6	98400651	T	C	0.4095	NA	NA	0.983851	RP11-436D23.1	0	ncRNA_intronic
rs6569189	6	98401483	C	A	0.4453	1.986e-05	0.895207	0.860056	RP11-436D23.1	0	ncRNA_intronic
rs6651004	6	98401808	C	T	0.4453	1.982e-05	0.895207	0.860056	RP11-436D23.1	0	ncRNA_intronic
rs6650999	6	98401847	C	T	0.4453	1.981e-05	0.895207	0.860056	RP11-436D23.1	0	ncRNA_intronic
rs6569192	6	98402211	G	T	0.4453	1.979e-05	1.11706	0.860056	RP11-436D23.1	0	ncRNA_intronic
rs7757790	6	98402394	C	A	0.4453	1.797e-05	0.89476	0.860056	RP11-436D23.1	0	ncRNA_intronic
rs7761851	6	98402438	C	T	0.4453	1.795e-05	0.89476	0.860056	RP11-436D23.1	0	ncRNA_intronic
rs4363043	6	98403022	C	T	0.4553	4.513e-05	1.11138	0.828493	RP11-436D23.1	0	ncRNA_intronic
rs9375023	6	98403903	C	T	0.4453	1.983e-05	0.895207	0.860056	RP11-436D23.1	0	ncRNA_intronic
rs7772327	6	98404174	C	T	0.4453	1.93e-05	0.895118	0.860056	RP11-436D23.1	0	ncRNA_intronic
rs7772622	6	98404346	C	T	0.4443	1.378e-05	0.89324	0.85538	RP11-436D23.1	0	ncRNA_intronic
rs6900820	6	98405151	T	A	0.4453	1.955e-05	1.11706	0.860056	RP11-436D23.1	0	ncRNA_intronic
rs6917037	6	98405214	G	C	0.4453	1.947e-05	0.895118	0.860056	RP11-436D23.1	0	ncRNA_intronic
rs6917247	6	98405337	G	C	0.4453	1.937e-05	0.895118	0.860056	RP11-436D23.1	0	ncRNA_intronic
rs9482139	6	98406850	C	T	0.4453	1.939e-05	0.895118	0.860056	RP11-436D23.1	0	ncRNA_intronic
rs4313006	6	98406939	G	A	0.4453	1.939e-05	1.11717	0.860056	RP11-436D23.1	0	ncRNA_intronic
rs7765605	6	98409668	C	T	0.4443	1.523e-05	0.893865	0.863492	RP11-436D23.1	0	ncRNA_intronic
rs4412207	6	98410756	G	A	0.4443	1.495e-05	1.11885	0.863492	RP11-436D23.1	0	ncRNA_intronic
rs6905544	6	98411631	G	A	0.4095	1.942e-06	0.881439	0.991926	RP11-436D23.1	0	ncRNA_intronic
rs9387952	6	98415577	G	T	0.4443	1.527e-05	0.893776	0.863492	RP11-436D23.1	0	ncRNA_intronic
rs9375031	6	98415905	C	T	0.4543	3.271e-05	1.1136	0.823684	RP11-436D23.1	0	ncRNA_intronic
rs6935884	6	98416581	C	A	0.4543	3.336e-05	0.898077	0.831777	RP11-436D23.1	0	ncRNA_intronic
rs9490266	6	98418637	C	T	0.4533	3.22e-05	0.897897	0.835076	RP11-436D23.1	0	ncRNA_intronic
rs9387955	6	98419195	G	A	0.4433	1.654e-05	0.894134	0.866942	RP11-436D23.1	0	ncRNA_intronic
rs6938973	6	98421721	C	T	0.4085	1.463e-06	0.880205	0.995963	RP11-436D23.1	0	ncRNA_intronic
rs543492421	6	98421855	A	AT	0.4145	NA	NA	0.939548	RP11-436D23.1	0	ncRNA_intronic
rs9387963	6	98423208	G	A	0.4433	1.662e-05	1.11829	0.866942	RP11-436D23.1	0	ncRNA_intronic
rs9320823	6	98429337	C	T	0.4076	1.331e-06	0.879677	1	RP11-436D23.1	0	ncRNA_intronic
rs4412208	6	98431600	C	T	0.4433	1.4e-05	1.11941	0.866942	RP11-436D23.1	0	ncRNA_intronic
rs59732267	6	98432302	CA	C	0.4791	NA	NA	0.734211	RP11-436D23.1	0	ncRNA_intronic
rs4460216	6	98433708	C	A	0.4433	1.381e-05	0.89324	0.866942	RP11-436D23.1	0	ncRNA_intronic
rs10872224	6	98435125	G	T	0.4085	1.426e-06	1.13633	0.995963	RP11-436D23.1	0	ncRNA_intronic
rs4240559	6	98437775	C	T	0.4433	1.452e-05	0.893419	0.866942	RP11-436D23.1	0	ncRNA_intronic
rs9398648	6	98438566	T	A	0.4433	1.389e-05	0.89324	0.866942	RP11-436D23.1	0	ncRNA_intronic
rs4368816	6	98439152	T	A	0.4433	1.416e-05	1.11941	0.866942	RP11-436D23.1	0	ncRNA_intronic
rs4524616	6	98445008	C	A	0.4433	1.465e-05	1.11918	0.866942	RP11-436D23.1	0	ncRNA_intronic
rs56101443	6	98449775	TATA	T	0.4423	NA	NA	0.778347	RP11-436D23.1	0	ncRNA_intronic
rs9401452	6	98452680	C	T	0.4076	5.565e-06	1.12874	0.911584	RP11-436D23.1	0	ncRNA_intronic
rs149459357	6	98452818	C	CAGTT	0.4423	NA	NA	0.778347	RP11-436D23.1	0	ncRNA_intronic
rs9375068	6	98456948	C	T	0.4423	8.4e-05	1.10816	0.778347	RP11-436D23.1	0	ncRNA_intronic
rs9490350	6	98457356	G	A	0.4423	6.532e-05	0.901045	0.778347	RP11-436D23.1	0	ncRNA_intronic
rs9401458	6	98458340	C	T	0.4076	6.71e-06	0.886832	0.911584	RP11-436D23.1	0	ncRNA_intronic
rs10578397	6	98461489	TTCTC	T	0.3817	NA	NA	0.814618	RP11-436D23.1	0	ncRNA_intronic
rs9388017	6	98463359	G	A	0.4175	0.0003858	1.10131	0.679164	RP11-436D23.1	0	ncRNA_intronic
rs9375075	6	98464373	T	A	0.4165	0.0003919	0.908101	0.674883	RP11-436D23.1	0	ncRNA_intronic
rs4562150	6	98464961	G	A	0.4264	0.00032	0.907193	0.636419	RP11-436D23.1	0	ncRNA_intronic
rs9385222	6	98465097	G	A	0.4165	0.0004282	0.908737	0.674883	RP11-436D23.1	0	ncRNA_intronic
rs7772104	6	98475160	G	A	0.4414	0.0001556	1.10329	0.773729	RP11-436D23.1	0	ncRNA_intronic
rs7760876	6	98481755	C	T	0.4414	0.0001627	0.906649	0.773729	RP11-436D23.1	0	ncRNA_intronic
rs9375104	6	98487056	G	C	0.4414	0.000154	0.906377	0.773729	RP11-436D23.1	0	ncRNA_intronic
rs12663336	6	98488641	C	A	0.4414	0.000154	0.906377	0.773729	RP11-436D23.1	0	ncRNA_intronic
rs9398662	6	98489561	C	T	0.4414	0.0001552	1.10329	0.773729	RP11-436D23.1	0	ncRNA_intronic
rs9388046	6	98491210	G	A	0.4414	0.0001542	0.906377	0.773729	RP11-436D23.1	0	ncRNA_intronic
rs13194250	6	98494218	C	T	0.4404	0.0001636	0.906558	0.769836	RP11-436D23.1	0	ncRNA_intronic
rs9401501	6	98500712	C	T	0.4056	1.445e-05	1.1221	0.903659	RP11-436D23.1	0	ncRNA_intronic
rs13215227	6	98506764	C	T	0.4056	1.488e-05	1.12187	0.903659	RP11-436D23.1	0	ncRNA_intronic
rs4839938	6	98507430	C	T	0.4056	1.49e-05	0.891366	0.903659	RP11-436D23.1	0	ncRNA_intronic
rs4839939	6	98507832	C	A	0.4056	1.902e-05	1.1203	0.903659	RP11-436D23.1	0	ncRNA_intronic
rs28792186	6	98508087	C	T	0.4056	1.646e-05	1.12142	0.903659	RP11-436D23.1	0	ncRNA_intronic
rs4576255	6	98509656	G	T	0.4056	1.533e-05	1.12176	0.903659	RP11-436D23.1	0	ncRNA_intronic
rs543340915	6	98509782	C	CT	0.3807	NA	NA	0.813108	RP11-436D23.1	0	ncRNA_intronic
rs3004179	6	98513032	G	A	0.4155	3.235e-05	0.895924	0.858543	RP11-436D23.1	0	ncRNA_intronic
rs55731746	6	98514302	G	A	0.4056	1.475e-05	0.891277	0.903659	RP11-436D23.1	0	ncRNA_intronic
rs4401671	6	98519911	G	T	0.4056	1.535e-05	1.12176	0.903659	RP11-436D23.1	0	ncRNA_intronic
rs13216075	6	98522436	G	C	0.4056	1.369e-05	1.12255	0.903659	RP11-436D23.1	0	ncRNA_intronic
rs35062457	6	98522698	C	T	0.4056	1.572e-05	1.12154	0.903659	RP11-436D23.1	0	ncRNA_intronic
rs9388083	6	98525726	C	T	0.4066	1.562e-05	0.891544	0.899931	RP11-436D23.1	0	ncRNA_intronic
rs9398676	6	98526943	C	T	0.4066	1.534e-05	0.891455	0.899931	RP11-436D23.1	0	ncRNA_intronic
rs9388090	6	98527087	C	T	0.4066	1.691e-05	0.891277	0.899931	RP11-436D23.1	0	ncRNA_intronic
rs7766486	6	98528141	C	T	0.3897	2.057e-05	1.11997	0.841696	RP11-436D23.1	0	ncRNA_intronic
rs7742854	6	98528143	C	T	0.3897	2.054e-05	0.892883	0.841696	RP11-436D23.1	0	ncRNA_intronic
rs4458695	6	98528404	G	A	0.4046	1.361e-05	0.890831	0.899582	RP11-436D23.1	0	ncRNA_intronic
rs12176311	6	98529166	C	T	0.4046	1.338e-05	0.890742	0.899582	RP11-436D23.1	0	ncRNA_intronic
rs76112426	6	98532427	G	T	0.4056	1.281e-05	1.12333	0.895533	RP11-436D23.1	0	ncRNA_intronic
rs80147556	6	98532484	G	A	0.4036	1.281e-05	1.12345	0.89552	RP11-436D23.1	0	ncRNA_intronic
rs12176410	6	98532657	G	T	0.4036	6.546e-06	0.886566	0.89552	RP11-436D23.1	0	ncRNA_intronic
rs12174762	6	98532774	C	T	0.4046	2.48e-06	0.88135	0.899582	RP11-436D23.1	0	ncRNA_intronic
rs142871680	6	98535064	CT	C	0.4046	NA	NA	0.899582	RP11-436D23.1	0	ncRNA_intronic
rs901628	6	98539377	G	C	0.4046	1.183e-05	1.12378	0.899582	RP11-436D23.1	0	ncRNA_intronic
rs901629	6	98539379	C	T	0.4016	1.183e-05	0.889852	0.888368	RP11-436D23.1	0	ncRNA_intronic
rs901630	6	98539519	C	T	0.4046	1.184e-05	0.889852	0.899582	RP11-436D23.1	0	ncRNA_intronic
rs62422661	6	98545611	G	T	0.4056	7.834e-06	0.887009	0.903659	RP11-436D23.1	0	ncRNA_intronic
rs35099767	6	98546547	G	T	0.3777	7.098e-05	0.895476	0.809899	RP11-436D23.1	0	ncRNA_intronic
rs9385269	6	98547979	C	T	0.4583	1.051e-05	0.891723	0.86505	RP11-436D23.1	0	ncRNA_intronic
rs9401593	6	98549801	C	A	0.492	7.869e-07	1.13655	0.996038	RP11-436D23.1	0	ncRNA_intronic
rs1906252	6	98550289	C	A	0.493	6.952e-07	0.879414	1	RP11-436D23.1	0	ncRNA_intronic
rs1601732	6	98553660	G	A	0.338	5.916e-06	1.13021	0.861866	RP11-436D23.1	0	ncRNA_intronic
rs1487441	6	98553894	G	A	0.4911	7.879e-07	0.880029	0.992075	RP11-436D23.1	0	ncRNA_intronic
rs9375188	6	98555272	C	T	0.492	7.898e-07	0.880117	0.996038	RP11-436D23.1	0	ncRNA_intronic
rs35620340	6	98555544	C	CA	0.4443	NA	NA	0.680827	RP11-436D23.1	0	ncRNA_intronic
rs1906251	6	98560826	C	A	0.339	6.991e-06	0.886034	0.865481	RP11-436D23.1	0	ncRNA_intronic
rs145602310	6	98561749	C	CAATTT	0.4911	NA	NA	0.992075	RP11-436D23.1	0	ncRNA_intronic
rs9375195	6	98562720	G	A	0.4612	4.025e-05	0.899335	0.875163	RP11-436D23.1	0	ncRNA_intronic
rs1487445	6	98565211	C	T	0.493	8.507e-06	0.889674	0.992045	RP11-436D23.1	0	ncRNA_intronic
rs1487446	6	98565212	C	T	0.4602	0.0001034	0.903301	0.871274	RP11-436D23.1	0	ncRNA_intronic
rs77910749	6	98566506	C	CT	0.493	NA	NA	0.992045	RP11-436D23.1	0	ncRNA_intronic
rs9490616	6	98567517	C	A	0.338	3.003e-05	1.11941	0.870272	RP11-436D23.1	0	ncRNA_intronic
rs2046604	6	98569894	G	T	0.339	3.123e-05	1.11907	0.873912	RP11-436D23.1	0	ncRNA_intronic
rs10457441	6	98572120	C	T	0.4672	3.849e-05	1.1126	0.894898	RP11-436D23.1	0	ncRNA_intronic
rs13208578	6	98572976	C	T	0.4672	3.849e-05	0.898795	0.894898	RP11-436D23.1	0	ncRNA_intronic
rs968050	6	98574560	C	T	0.4911	2.196e-06	0.884175	0.984151	RP11-436D23.1	0	ncRNA_intronic
rs3811067	6	98574920	G	A	0.338	3.309e-05	1.11885	0.870272	RP11-436D23.1	0	ncRNA_intronic
rs9388171	6	98575726	G	C	0.4602	4.391e-05	1.11193	0.871274	RP11-436D23.1	0	ncRNA_intronic
rs9375216	6	98575858	C	T	0.339	3.354e-05	1.11885	0.873912	RP11-436D23.1	0	ncRNA_intronic
rs12202969	6	98576223	G	A	0.4911	2.775e-06	0.885325	0.984151	RP11-436D23.1	0	ncRNA_intronic
rs1872841	6	98576688	C	A	0.4662	3.5e-05	0.898256	0.891582	RP11-436D23.1	0	ncRNA_intronic
rs9372734	6	98577689	C	T	0.4911	2.735e-06	0.885237	0.984151	RP11-436D23.1	0	ncRNA_intronic
rs6931604	6	98578215	C	T	0.3698	2.949e-06	0.883115	1	RP11-436D23.1	0	ncRNA_intronic
rs9401634	6	98578511	C	T	0.4672	3.846e-05	1.1126	0.894898	RP11-436D23.1	0	ncRNA_intronic
rs1487450	6	98579021	G	A	0.339	3.635e-05	1.1184	0.873912	RP11-436D23.1	0	ncRNA_intronic
rs12204181	6	98579481	C	T	0.4672	3.625e-05	1.11305	0.894898	RP11-436D23.1	0	ncRNA_intronic
rs2450518	6	98580836	G	A	0.338	2.967e-05	1.11974	0.870272	RP11-436D23.1	0	ncRNA_intronic
rs2502933	6	98580861	C	T	0.339	3.202e-05	0.893597	0.873912	RP11-436D23.1	0	ncRNA_intronic
rs12206087	6	98582900	G	A	0.4911	2.641e-06	0.88506	0.984151	RP11-436D23.1	0	ncRNA_intronic
rs138027849	6	98583487	C	CAT	0.493	NA	NA	0.976229	RP11-436D23.1	0	ncRNA_intronic
rs72934503	6	98583488	A	G	0.4831	NA	NA	0.893619	RP11-436D23.1	0	ncRNA_intronic
rs368393805	6	98584711	TAA	T	0.4911	NA	NA	0.984151	RP11-436D23.1	0	ncRNA_intronic
rs201168005	6	98584713	A	T	0.4911	NA	NA	0.984151	RP11-436D23.1	0	ncRNA_intronic
rs570208294	6	98584715	A	T	0.4911	NA	NA	0.984151	RP11-436D23.1	0	ncRNA_intronic
rs71721600	6	98584717	T	TA	0.4911	NA	NA	0.984151	RP11-436D23.1	0	ncRNA_intronic
rs368928614	6	98584720	T	G	0.4911	NA	NA	0.984151	RP11-436D23.1	0	ncRNA_intronic
rs9320913	6	98584733	C	A	0.4911	2.8e-06	0.885325	0.984151	RP11-436D23.1	0	ncRNA_intronic
rs2450527	6	98585068	G	T	0.339	3e-05	0.893151	0.873912	RP11-436D23.1	0	ncRNA_intronic
rs2450526	6	98585152	G	A	0.339	2.847e-05	0.892883	0.873912	RP11-436D23.1	0	ncRNA_intronic
rs2450525	6	98586363	G	A	0.339	3.095e-05	0.893329	0.873912	RP11-436D23.1	0	ncRNA_intronic
rs576630385	6	98588281	ATT	A	0.4781	NA	NA	0.872386	RP11-436D23.1	0	ncRNA_intronic
rs9375225	6	98588754	G	T	0.4672	4.009e-05	0.898885	0.894898	RP11-436D23.1	0	ncRNA_intronic
rs2450512	6	98589701	G	T	0.34	3.534e-05	1.1184	0.869128	RP11-436D23.1	0	ncRNA_intronic
rs34645063	6	98591074	C	CA	0.4602	NA	NA	0.871274	RP11-436D23.1	0	ncRNA_intronic
rs2388334	6	98591622	G	A	0.4911	2.933e-06	1.12942	0.984151	RP11-436D23.1	0	ncRNA_intronic
rs2263208	6	98591810	G	C	0.339	3.688e-05	0.894313	0.873912	RP11-436D23.1	0	ncRNA_intronic
rs1806415	6	98591836	G	C	0.2833	0.0001075	0.894939	0.657086	RP11-436D23.1	0	ncRNA_intronic
rs35921795	6	98693636	G	A	0.3847	NA	NA	0.824394	RP11-436D23.1	0	ncRNA_intronic
rs1018988	7	10278353	G	A	0.3668	0.0005514	0.912196	0.615973	U3	15715	intergenic
rs10225194	7	10278806	G	T	0.3688	0.0008304	0.915029	0.610576	U3	16168	intergenic
rs10952194	7	10280290	C	T	0.3658	0.000668	0.913566	0.617901	U3	17652	intergenic
rs10247511	7	10281505	G	C	0.3648	0.0006183	1.09538	0.62147	U3	18867	intergenic
rs36196826	7	10281818	G	A	0.3628	0.0007428	1.09396	0.627069	U3	19180	intergenic
rs11768931	7	10306206	G	T	0.339	0.0002255	1.10462	0.692726	U3	43568	intergenic
rs17528422	7	10308312	C	A	0.339	2.402e-05	0.891634	0.837233	U3	45674	intergenic
rs35175260	7	10309468	G	A	0.325	1.558e-05	1.12513	0.897952	U3	46830	intergenic
rs35431959	7	10309891	C	A	0.3708	0.0003362	1.10021	0.700829	U3	47253	intergenic
rs12674269	7	10310421	G	A	0.3897	0.0004731	1.09702	0.656345	U3	47783	intergenic
rs62456411	7	10310695	C	T	0.325	1.839e-05	1.12423	0.897952	U3	48057	intergenic
rs374427803	7	10311754	A	C	0.3698	NA	NA	0.696981	U3	49116	intergenic
rs62456413	7	10311954	G	A	0.3241	1.708e-05	1.12468	0.893877	U3	49316	intergenic
rs572424512	7	10312116	C	A	0.3052	NA	NA	0.804806	U3	49478	intergenic
rs541337849	7	10312117	T	A	0.3052	NA	NA	0.804806	U3	49479	intergenic
rs112093687	7	10312208	G	A	0.2684	0.2579	0.933233	0.687035	U3	49570	intergenic
rs10488122	7	10317686	G	C	0.3867	0.0003137	0.909009	0.643146	U3	55048	intergenic
rs13244726	7	10318180	C	T	0.338	1.247e-05	0.888163	0.833191	U3	55542	intergenic
rs35619173	7	10318589	G	A	0.338	1.306e-05	1.12558	0.833191	U3	55951	intergenic
rs11975245	7	10320829	G	T	0.327	1.092e-05	1.12727	0.880719	U3	58191	intergenic
rs13229025	7	10321112	C	T	0.338	8.366e-06	0.886034	0.833191	U3	58474	intergenic
rs4579420	7	10324514	C	T	0.3419	1.644e-05	0.889674	0.850227	U3	61876	intergenic
rs6947901	7	10329729	G	A	0.3926	0.0002737	1.10153	0.645145	U3	67091	intergenic
rs62456420	7	10332626	G	C	0.329	8.045e-06	0.884529	0.897184	U3	69988	intergenic
rs17439615	7	10336163	G	A	0.334	5.954e-06	1.13088	0.92811	U3	73525	intergenic
rs10952200	7	10337565	C	T	0.3479	7.952e-06	0.886388	0.86046	U3	74927	intergenic
rs17162893	7	10338025	G	A	0.3111	0.0002754	0.902217	0.65054	U3	75387	intergenic
rs12537366	7	10338476	G	T	0.3539	8.455e-06	0.887009	0.888176	U3	75838	intergenic
rs6972656	7	10339228	G	T	0.3926	1.33e-05	1.1221	0.912522	U3	76590	intergenic
rs35808507	7	10340410	G	T	0.3549	8.031e-06	0.886743	0.884038	U3	77772	intergenic
rs12536534	7	10342311	C	T	0.4195	0.000778	1.09122	0.678699	U3	79673	intergenic
rs11761798	7	10342421	G	A	0.3241	0.000232	0.901856	0.704674	U3	79783	intergenic
rs62456423	7	10343024	C	T	0.328	0.0003148	1.10606	0.685653	U3	80386	intergenic
rs12539924	7	10343038	G	A	0.338	7.087e-06	0.88568	0.954656	U3	80400	intergenic
rs12540521	7	10343181	T	A	0.337	7.398e-06	1.12862	0.959227	U3	80543	intergenic
rs78927643	7	10343417	C	T	0.3241	0.0002965	0.90312	0.704674	U3	80779	intergenic
rs71549552	7	10343600	T	TTA	0.337	NA	NA	0.959227	U3	80962	intergenic
rs551707522	7	10343874	CTT	CT	0.341	NA	NA	0.932485	U3	81236	intergenic
rs548250912	7	10343874	CTT	C	0.000994	NA	NA	0.932485	U3	81236	intergenic
rs138875112	7	10344013	TTTCA	T	0.337	NA	NA	0.959227	U3	81375	intergenic
rs12534677	7	10344462	C	T	0.337	5.415e-06	1.13111	0.959227	U3	81824	intergenic
rs62456424	7	10344732	G	A	0.3241	0.0002704	0.90303	0.704674	U3	82094	intergenic
rs4720875	7	10345182	G	A	0.4085	1.549e-05	1.1203	0.978483	U3	82544	intergenic
rs7808545	7	10345348	C	A	0.338	5.27e-06	0.88391	0.954895	U3	82710	intergenic
rs7808556	7	10345366	C	A	0.338	5.24e-06	0.88391	0.954895	U3	82728	intergenic
rs13233915	7	10345972	G	A	0.4066	1.243e-05	1.12187	0.995681	U3	83334	intergenic
rs13234039	7	10346101	G	A	0.4046	9.438e-06	1.12367	0.987037	U3	83463	intergenic
rs13234135	7	10346143	G	A	0.4046	1.115e-05	1.12266	0.987037	U3	83505	intergenic
rs35419945	7	10346166	G	A	0.325	0.0001972	0.900955	0.707034	U3	83528	intergenic
rs35575026	7	10346178	C	T	0.4066	1.209e-05	0.891188	0.995681	U3	83540	intergenic
rs35282929	7	10346275	C	T	0.4046	1.221e-05	1.1221	0.987037	U3	83637	intergenic
rs10281238	7	10346309	G	A	0.4046	9.736e-06	0.890119	0.987037	U3	83671	intergenic
rs10270819	7	10346414	C	A	0.325	0.0001759	1.11204	0.707034	U3	83776	intergenic
rs10274153	7	10346462	C	T	0.33	0.0002844	1.10661	0.698854	U3	83824	intergenic
rs10271071	7	10346560	G	A	0.325	0.0003781	1.10484	0.707034	U3	83922	intergenic
rs2217606	7	10346845	C	T	0.4046	9.026e-06	0.889674	0.987037	U3	84207	intergenic
rs2195860	7	10347020	G	A	0.4066	7.215e-06	0.888696	0.995681	U3	84382	intergenic
rs2217605	7	10347277	C	T	0.4095	1.29e-05	1.12165	0.983082	U3	84639	intergenic
rs2217604	7	10347282	C	T	0.4095	1.29e-05	1.12165	0.983082	U3	84644	intergenic
rs10226514	7	10347299	G	A	0.327	0.0002097	0.901135	0.699095	U3	84661	intergenic
rs10275050	7	10347364	G	A	0.4066	1.222e-05	1.12199	0.995681	U3	84726	intergenic
rs17162902	7	10347788	G	C	0.4095	1.445e-05	1.12075	0.982882	U3	85150	intergenic
rs17162903	7	10348030	C	T	0.4056	1.227e-05	0.891277	0.982855	U3	85392	intergenic
rs16876543	7	10348104	G	A	0.4056	1.106e-05	1.12266	0.982855	U3	85466	intergenic
rs13226907	7	10348128	G	A	0.4056	1.488e-05	0.891544	0.982855	U3	85490	intergenic
rs35192760	7	10348136	G	A	0.4056	1.377e-05	1.12232	0.982855	U3	85498	intergenic
rs16876545	7	10348178	G	A	0.4056	1.227e-05	0.891277	0.982855	U3	85540	intergenic
rs13244651	7	10348223	G	T	0.4066	1.201e-05	1.1221	0.995681	U3	85585	intergenic
rs139143094	7	10348477	GGAGAGAGGA	G	0.327	NA	NA	0.712837	U3	85839	intergenic
rs62456430	7	10348532	G	T	0.4036	NA	NA	0.974195	U3	85894	intergenic
rs62456431	7	10348538	C	T	0.4066	8.633e-06	0.88692	0.987114	U3	85900	intergenic
rs62456432	7	10349179	C	T	0.331	0.0001139	1.11438	0.68045	U3	86541	intergenic
rs62456433	7	10349237	T	A	0.326	0.0001871	1.1106	0.703027	U3	86599	intergenic
rs73676241	7	10349255	G	C	0.326	9.84e-05	1.11561	0.703027	U3	86617	intergenic
rs6973165	7	10349260	G	A	0.4076	3.482e-06	0.883822	0.991414	U3	86622	intergenic
rs6959937	7	10349367	G	A	0.328	0.0002099	1.10938	0.708847	U3	86729	intergenic
7:10349630:G:GAA	7	10349630	G	GAA	0.3052	NA	NA	0.655133	U3	86992	intergenic
7:10349630:G:GA	7	10349630	G	GA	0.02684	NA	NA	0.655133	U3	86992	NA
rs10238173	7	10349708	G	A	0.4066	1.213e-05	0.891188	0.995681	U3	87070	intergenic
rs10238274	7	10349777	G	C	0.328	0.0002408	0.902307	0.708847	U3	87139	intergenic
rs12703000	7	10350133	T	A	0.4056	3.089e-06	1.13462	1	U3	87495	intergenic
rs73676243	7	10350134	T	A	0.326	NA	NA	0.71791	U3	87496	intergenic
rs28614773	7	10350243	G	T	0.327	0.000192	1.11016	0.713879	U3	87605	intergenic
rs10228670	7	10350245	G	T	0.4066	9.783e-06	1.12345	0.995707	U3	87607	intergenic
rs17162905	7	10350294	G	A	0.3241	0.0001752	0.900054	0.712128	U3	87656	intergenic
rs28609032	7	10350453	C	T	0.4056	2.191e-05	1.11862	1	U3	87815	intergenic
rs28618271	7	10350472	G	C	0.326	0.0001896	0.900775	0.71791	U3	87834	intergenic
rs17440547	7	10350501	G	C	0.4056	1.237e-05	0.891277	1	U3	87863	intergenic
rs2217602	7	10350563	C	T	0.4046	1.121e-05	1.12255	0.987086	U3	87925	intergenic
rs34732456	7	10350577	GC	G	0.4036	NA	NA	0.991386	U3	87939	intergenic
rs2195859	7	10350882	G	C	0.4066	1.255e-05	1.12187	0.987051	U3	88244	intergenic
rs2195858	7	10350894	C	T	0.4066	1.3e-05	0.891544	0.995681	U3	88256	intergenic
rs12703001	7	10351144	G	A	0.4076	1.259e-05	0.891366	0.991414	U3	88506	intergenic
rs13229022	7	10351189	C	T	0.4066	9.867e-06	1.12524	0.995681	U3	88551	intergenic
rs13226127	7	10351219	G	A	0.4076	1.236e-05	1.12199	0.991381	U3	88581	intergenic
rs13226212	7	10351240	T	A	0.4066	1.284e-05	1.12176	0.995681	U3	88602	intergenic
rs17531553	7	10351330	G	A	0.4066	1.204e-05	1.1221	0.995681	U3	88692	intergenic
rs17531609	7	10351429	G	A	0.4066	1.276e-05	1.12176	0.995681	U3	88791	intergenic
rs28589792	7	10351537	C	T	0.4066	1.264e-05	1.12176	0.995681	U3	88899	intergenic
rs28556897	7	10351540	G	C	0.4066	1.279e-05	1.12176	0.995681	U3	88902	intergenic
rs10488128	7	10352241	C	T	0.3241	0.0002696	0.90303	0.704674	U3	89603	intergenic
rs10239989	7	10352339	C	T	0.4066	1.122e-05	1.12255	0.995681	U3	89701	intergenic
rs960496	7	10352554	C	T	0.4105	1.532e-05	1.12042	0.978643	U3	89916	intergenic
rs35345873	7	10352781	T	TG	0.4066	NA	NA	0.995681	U3	90143	intergenic
rs967746	7	10352996	G	A	0.4066	1.417e-05	1.12109	0.995681	U3	90358	intergenic
rs967745	7	10353179	G	A	0.4066	1.301e-05	0.891544	0.995681	U3	90541	intergenic
rs967744	7	10353214	G	C	0.3917	1.556e-05	0.89208	0.932913	U3	90576	intergenic
rs36118621	7	10353481	G	A	0.332	3.466e-05	0.892883	0.928467	U3	90843	intergenic
rs11764265	7	10353487	G	A	0.4105	2.107e-05	1.1184	0.978643	U3	90849	intergenic
rs11765025	7	10353573	C	T	0.4066	2.078e-05	1.11885	0.995681	U3	90935	intergenic
rs11765028	7	10353617	C	T	0.4066	1.275e-05	1.12176	0.995681	U3	90979	intergenic
rs7778453	7	10354120	T	A	0.4066	1.524e-05	1.12064	0.995681	U3	91482	intergenic
rs7782406	7	10354134	C	T	0.4066	1.176e-05	1.12232	0.995681	U3	91496	intergenic
rs7794972	7	10354220	G	A	0.4066	1.11e-05	0.890653	0.995681	U3	91582	intergenic
rs7808057	7	10354549	G	A	0.4046	8.998e-06	0.889229	0.987037	U3	91911	intergenic
rs12703002	7	10354934	G	A	0.4105	0.0009423	1.09232	0.662308	U3	92296	intergenic
rs34596791	7	10355063	G	T	0.332	1.472e-05	1.12806	0.928467	U3	92425	intergenic
rs35122702	7	10355265	G	A	0.3221	0.0003022	1.10617	0.621499	U3	92627	intergenic
rs2116616	7	10355943	G	A	0.3201	0.0001634	0.899605	0.630216	U3	93305	intergenic
rs2163683	7	10356213	C	T	0.3201	0.000143	1.11249	0.630216	U3	93575	intergenic
rs62456452	7	10357154	G	A	0.34	3.429e-06	1.13849	1	U3	94516	intergenic
rs3816461	7	158528158	G	C	0.04076	0.001171	0.811963	0.621337	ESYT2	0	intronic
rs7787974	7	158528170	G	A	0.03877	0.0007656	1.24098	0.651034	ESYT2	0	intronic
rs2788499	7	158593257	T	A	0.02584	3.351e-06	1.5014	1	ESYT2	0	intronic
rs1394816	7	158641217	G	A	0.04076	0.002367	0.806058	0.651167	WDR60	8051	intergenic
rs2788482	7	158643864	T	A	0.03877	0.001332	1.26049	0.635621	WDR60	5404	intergenic
rs2657323	7	158643868	C	T	0.03877	0.001193	1.26301	0.635621	WDR60	5400	intergenic
rs62475637	7	158644728	C	A	0.03877	0.001414	0.793025	0.635621	WDR60	4540	intergenic
rs34853213	8	12483094	C	T	0.01193	1.965e-05	1.7642	0.836548	RPS3AP35	2890	intergenic
rs35695112	8	12487463	C	T	0.01193	1.937e-05	1.7642	0.836548	RPS3AP35	697	upstream
rs35381269	8	12533768	G	A	0.01193	1.527e-05	0.424009	1	RP11-303G3.10	0	ncRNA_exonic
rs35846931	8	12538356	G	C	0.01193	4.052e-06	2.26392	1	OR7E8P	3306	intergenic
rs117780640	8	98320930	G	C	0.1521	2.183e-06	1.23208	1	TSPYL5	30753	intergenic
rs117648881	8	113581898	G	A	0.01789	8.787e-07	0.592621	1	CSMD3	0	intronic
rs72734943	9	77830156	G	A	0.01093	4.264e-06	2.04644	1	RNU6-1228P	17062	intergenic
rs148978755	9	77859991	C	T	0.00994	NA	NA	0.731223	RNU6-1228P	46897	intergenic
rs191044310	10	23705451	T	A	0.0169	1.475e-07	0.536494	1	snoU13	16922	intergenic
rs113743207	10	23712594	CA	C	0.0159	NA	NA	0.634662	OTUD1	15603	intergenic
rs11013469	10	23713673	G	A	0.0159	0.006726	0.715195	0.634662	OTUD1	14524	intergenic
rs142461146	10	23713741	G	C	0.01392	0.003693	1.47506	0.729635	OTUD1	14456	intergenic
rs12254124	10	23715294	C	T	0.0159	0.005653	1.40284	0.634662	OTUD1	12903	intergenic
rs200021419	10	23719443	C	CT	0.01392	NA	NA	0.729635	OTUD1	8754	intergenic
rs59647470	10	23719469	G	T	0.0159	0.01334	1.35663	0.634662	OTUD1	8728	intergenic
rs11013475	10	23720118	G	C	0.0159	0.005877	0.714409	0.634662	OTUD1	8079	intergenic
rs12266879	10	23721998	G	A	0.0159	0.007963	1.38403	0.634662	OTUD1	6199	intergenic
rs3934842	10	23723421	C	T	0.0159	0.007946	1.38403	0.634662	OTUD1	4776	intergenic
rs11013486	10	23724205	C	T	0.0159	0.007852	0.722022	0.634662	OTUD1	3992	intergenic
rs1511825	10	23726000	G	A	0.0159	0.01221	0.743713	0.634662	OTUD1	2197	intergenic
rs7084145	10	23726374	C	T	0.0159	0.00601	1.39571	0.634662	OTUD1	1823	intergenic
rs7080648	10	23726421	G	A	0.0159	0.005326	1.402	0.634662	OTUD1	1776	intergenic
rs7097167	10	23726492	C	T	0.0159	0.0072	0.728841	0.634662	OTUD1	1705	intergenic
rs7097185	10	23726526	C	T	0.0159	0.005995	0.716412	0.634662	OTUD1	1671	intergenic
rs7084695	10	23726933	C	A	0.0159	0.006022	1.39571	0.634662	OTUD1	1264	intergenic
rs11013490	10	23727231	G	A	0.0159	0.006021	1.39571	0.634662	OTUD1	966	upstream
rs147006133	10	23728470	C	T	0.01292	0.002946	0.691979	0.676136	OTUD1	0	exonic
rs1398026	10	23732213	G	A	0.0159	0.006152	1.39236	0.634662	OTUD1	904	downstream
rs7094796	10	23732781	G	C	0.0159	0.00612	0.718133	0.634662	OTUD1	1472	intergenic
rs7072045	10	23735811	T	A	0.0159	0.004406	0.705887	0.634662	OTUD1	4502	intergenic
rs12265309	10	23736127	C	T	0.0159	0.006077	1.40046	0.634662	OTUD1	4818	intergenic
rs12240690	10	23739318	C	A	0.0159	0.02254	1.32392	0.634662	OTUD1	8009	intergenic
10:23743843:C:CAA	10	23743843	C	CAA	0.0159	NA	NA	0.634662	OTUD1	12534	intergenic
rs11013501	10	23744573	G	A	0.0159	0.007467	0.719571	0.634662	OTUD1	13264	intergenic
rs12246797	10	23750840	C	A	0.0159	0.005666	0.712269	0.634662	OTUD1	19531	intergenic
rs12258295	10	23752363	C	T	0.0159	0.005017	1.40776	0.634662	OTUD1	21054	intergenic
rs577832648	10	23753399	G	T	0.01193	NA	NA	0.622854	OTUD1	22090	intergenic
rs11013508	10	23754700	C	T	0.0159	0.0091	1.39208	0.634662	OTUD1	23391	intergenic
rs12241556	10	23761149	G	C	0.0159	0.008042	0.715553	0.634662	OTUD1	29840	intergenic
rs12256833	10	23761281	C	T	0.01392	0.009326	0.714981	0.729635	OTUD1	29972	intergenic
rs12256845	10	23761338	C	T	0.01491	0.02097	0.744755	0.678983	OTUD1	30029	intergenic
rs111778232	10	23764640	G	C	0.01392	0.009326	0.714981	0.729635	OTUD1	33331	intergenic
rs11013525	10	23776273	G	A	0.01392	0.02639	0.759117	0.625743	OTUD1	44964	intergenic
rs145323691	10	23788675	G	A	0.01392	0.02116	0.718636	0.625743	OTUD1	57366	intergenic
rs138583538	10	23802362	T	A	0.01392	0.004367	0.669449	0.625743	OTUD1	71053	intergenic
rs7942793	11	78530054	C	T	0.007952	3.776e-05	1.72133	1	TENM4	0	intronic
rs17137210	11	78533111	C	T	0.007952	4.727e-06	0.565412	1	TENM4	0	intronic
rs7941905	11	78535257	C	T	0.007952	7.185e-05	1.63919	1	TENM4	0	intronic
rs59632314	11	78535353	G	C	0.007952	3.287e-05	1.72772	1	TENM4	0	intronic
rs113104485	11	78537280	G	C	0.007952	1.705e-05	1.75857	1	TENM4	0	intronic
rs2058799	12	16743217	G	A	0.4314	3.254e-06	0.882938	0.97569	MGST1:LMO3	00:00:00	intronic
rs10846379	12	16745863	G	C	0.4175	8.119e-06	1.12772	0.935544	MGST1:LMO3	00:00:00	intronic
rs10846380	12	16747034	C	T	0.4145	5.673e-06	0.884971	0.948195	MGST1:LMO3	00:00:00	intronic
rs11057005	12	16748721	G	A	0.4473	3.4e-05	1.11706	0.827773	MGST1:LMO3	00:00:00	intronic
rs11057006	12	16750931	G	A	0.4254	3.62e-06	0.883822	0.991858	MGST1:LMO3	00:00:00	intronic
rs10846381	12	16752099	T	A	0.4274	2.979e-06	0.882585	1	MGST1:LMO3	00:00:00	intronic
rs2160515	12	16753965	G	A	0.4483	3.832e-05	1.1165	0.824609	MGST1:LMO3	00:00:00	intronic
rs9651873	12	16755372	C	A	0.4483	5.088e-05	1.11494	0.824609	MGST1:LMO3	00:00:00	intronic
rs550690885	12	16755926	G	A	0.01789	NA	NA	0.687306	MGST1:LMO3	00:00:00	intronic
rs533158814	12	16755926	G	GA	0.4085	NA	NA	0.687306	MGST1:LMO3	00:00:00	NA
rs2160514	12	16756508	C	A	0.4493	7.455e-05	1.11204	0.813358	MGST1:LMO3	00:00:00	intronic
rs148879093	12	96514618	G	A	0.04473	3.373e-06	2.3455	1	RN7SL88P	18590	intergenic
rs2504225	13	28593208	G	A	0.4493	8.204e-07	1.14191	0.800213	FLT3	0	intronic
rs2504226	13	28593295	G	C	0.4493	9.97e-07	1.14031	0.800213	FLT3	0	intronic
rs2491242	13	28594996	G	A	0.4493	7.81e-07	0.876253	0.800213	FLT3	0	intronic
rs2504228	13	28594999	G	A	0.4503	8.772e-07	1.14042	0.796745	FLT3	0	intronic
rs9581959	13	28595397	C	T	0.4513	4.837e-07	0.873803	0.800837	FLT3	0	intronic
rs57182658	13	28597939	C	CT	0.4483	NA	NA	0.808683	FLT3	0	intronic
rs2491243	13	28598471	G	A	0.4513	7.84e-07	0.876955	0.815206	FLT3	0	intronic
rs2491244	13	28599914	G	A	0.4503	9.134e-07	0.877832	0.817868	FLT3	0	intronic
rs67152931	13	28600728	A	AAC	0.4503	NA	NA	0.817868	FLT3	0	intronic
rs66936596	13	28601782	C	CCTTT	0.4503	NA	NA	0.817868	FLT3	0	intronic
rs2491219	13	28604734	C	T	0.4503	6.422e-07	0.876166	0.817868	FLT3	0	intronic
rs2504235	13	28612886	G	A	0.4056	2.112e-08	1.16091	1	FLT3	0	intronic
rs2491241	13	28613279	G	A	0.4513	5.031e-07	0.875202	0.821351	FLT3	0	intronic
rs2504236	13	28613298	C	T	0.4513	5.359e-07	0.875553	0.821351	FLT3	0	intronic
rs7338445	13	28613499	C	T	0.4503	4.862e-07	0.875115	0.824097	FLT3	0	intronic
rs7316962	13	28613993	G	A	0.4742	2.833e-05	1.11617	0.746038	FLT3	0	intronic
rs34953042	13	28614675	CA	C	0.4712	NA	NA	0.739945	FLT3	0	intronic
rs7327579	13	28615835	G	A	0.4742	1.486e-05	0.892704	0.734132	FLT3	0	intronic
rs373795632	13	28616325	TAATAAA	T	0.4742	NA	NA	0.725812	FLT3	0	intronic
rs2387346	13	28616629	T	A	0.4692	2.578e-05	0.895655	0.740356	FLT3	0	intronic
rs7318817	13	28617708	C	T	0.4155	9.526e-08	0.868489	0.933581	FLT3	0	intronic
rs9551428	13	28618462	C	T	0.4155	9.847e-08	0.868489	0.925691	FLT3	0	intronic
rs34061361	13	28618586	C	CA	0.4046	NA	NA	0.936505	FLT3	0	intronic
rs9512996	13	28618941	G	A	0.4155	9.571e-08	1.15165	0.925691	FLT3	0	intronic
rs9507983	13	28620036	C	T	0.4165	1.284e-07	0.869793	0.905796	FLT3	0	intronic
rs1933437	13	28624294	G	A	0.4195	8.156e-08	0.868055	0.91816	FLT3	0	exonic
rs7989654	13	28625831	G	A	0.4165	2.093e-07	0.871534	0.921643	FLT3	0	intronic
rs6491258	13	28632042	C	T	0.4165	1.914e-07	0.871012	0.921643	FLT3	0	intronic
rs9554228	13	28637838	G	A	0.4205	0.02099	1.13735	0.914177	FLT3	0	intronic
rs9513018	13	28640563	G	T	0.4245	1.301e-06	0.879765	0.890285	FLT3	0	intronic
rs12428172	13	28645757	G	A	0.4781	0.0002442	1.11049	0.643768	FLT3	0	intronic
rs11616501	13	28647135	C	T	0.4175	1.28e-05	0.888252	0.832111	FLT3	0	intronic
rs12583420	13	28648069	C	A	0.4175	1.499e-05	0.889141	0.832111	FLT3	0	intronic
rs9513030	13	28649068	G	C	0.4205	1.604e-05	0.889318	0.82039	FLT3	0	intronic
rs7321051	13	28654600	G	A	0.4175	2.151e-05	1.12311	0.808323	FLT3	0	intronic
rs4771218	13	28655311	G	A	0.4175	2.14e-05	0.890297	0.808323	FLT3	0	intronic
rs139240680	13	28655433	T	TTTCTC	0.4175	NA	NA	0.808323	FLT3	0	intronic
rs9554243	13	28656142	G	A	0.4175	2.121e-05	1.12524	0.808323	FLT3	0	intronic
rs9554244	13	28656224	G	A	0.4175	2.131e-05	0.888518	0.808323	FLT3	0	intronic
rs9554246	13	28658834	C	T	0.4175	0.000404	0.882497	0.808323	FLT3	0	intronic
rs9554247	13	28658888	G	A	0.4175	0.0004214	0.88285	0.808323	FLT3	0	intronic
rs12585696	13	28659434	C	T	0.4175	0.0003906	1.13462	0.808323	FLT3	0	intronic
rs12585699	13	28659473	T	A	0.4175	0.0004549	0.882232	0.808323	FLT3	0	intronic
rs4142559	13	28661648	T	A	0.4145	NA	NA	0.819301	FLT3	0	intronic
rs7326846	13	28664016	T	C	0.4125	NA	NA	0.811969	FLT3	0	intronic
rs7325615	13	28664178	A	G	0.4115	NA	NA	0.807483	FLT3	0	intronic
rs7327072	13	28664187	A	C	0.4115	NA	NA	0.807483	FLT3	0	intronic
rs7327222	13	28664235	T	C	0.4125	NA	NA	0.803498	FLT3	0	intronic
rs7326210	13	28664457	C	G	0.4135	NA	NA	0.807997	FLT3	0	intronic
rs7327609	13	28664482	T	C	0.4145	NA	NA	0.811653	FLT3	0	intronic
rs9554250	13	28664696	T	C	0.4503	NA	NA	0.700596	FLT3	0	intronic
rs4886520	15	74016622	C	T	0.4404	3.87e-06	0.8863	1	CD276	9762	intergenic
rs5813717	15	74022163	G	GA	0.4543	NA	NA	0.622285	C15orf59	9977	intergenic
rs11072438	15	74023292	C	A	0.4414	5.455e-06	1.12626	0.995856	C15orf59	8848	intergenic
rs62004633	15	74024750	T	C	0.4404	NA	NA	0.991696	C15orf59	7390	intergenic
rs28581503	15	74052323	G	A	0.4642	0.003881	0.927465	0.683852	C15orf59	7234	intergenic
rs12913205	15	74053739	C	T	0.3966	0.000281	0.907828	0.635194	RP11-8P11.3	6815	intergenic
rs66904072	15	82425865	G	A	0.03579	2.638e-06	0.718493	1	EFTUD1	0	intronic
rs77313409	16	50437451	C	A	0.03082	2.499e-06	1.54759	1	RP11-21B23.3	4160	intergenic
rs79953615	16	50462146	C	T	0.03082	4.379e-06	0.65103	1	RP11-21B23.3	19721	intergenic
rs75624111	16	62422817	G	C	0.007952	0.0006065	0.672132	0.609169	snoU13	15337	intergenic
rs78330626	16	62426363	G	A	0.008946	0.0001964	0.658889	0.686702	snoU13	11791	intergenic
rs76981943	16	62426447	C	T	0.008946	0.0003737	0.682086	0.686702	snoU13	11707	intergenic
rs8055884	16	62427334	G	A	0.01292	8.861e-06	0.626191	1	snoU13	10820	intergenic
rs8060491	16	62427484	C	T	0.01292	8.924e-06	1.59696	1	snoU13	10670	intergenic
rs10712233	16	62432224	AT	A	0.01292	NA	NA	1	snoU13	5930	intergenic
rs13336869	16	62435812	G	A	0.01292	4.334e-06	1.62857	1	snoU13	2342	intergenic
rs11075471	16	62436241	C	T	0.01292	3.53e-06	0.612014	1	snoU13	1913	intergenic
rs8063070	16	62437438	C	A	0.01292	3.983e-06	1.63166	1	snoU13	716	upstream
rs8046622	16	62437495	C	T	0.01292	2.288e-05	1.57949	1	snoU13	659	upstream
rs201073033	16	62443091	T	TTCTC	0.0169	NA	NA	0.758463	snoU13	4832	intergenic
rs75988800	16	62455287	G	A	0.008946	0.0001118	0.628072	0.686702	snoU13	17028	intergenic
rs9939153	16	62460469	C	T	0.008946	0.0002813	1.53357	0.686702	snoU13	22210	intergenic
rs78915935	16	76989818	G	A	0.1262	4.976e-05	1.19411	0.791152	CTD-2336H13.2	27751	intergenic
rs77450637	16	76989843	G	A	0.1322	4.332e-05	1.19447	0.757995	CTD-2336H13.2	27776	intergenic
rs1496955	16	76990374	C	T	0.1789	7.284e-05	1.14947	0.600668	CTD-2336H13.2	28307	intergenic
rs4430756	16	76993424	C	T	0.1511	3.187e-06	1.19626	1	CTD-2336H13.2	31357	intergenic
rs1502426	16	76993859	G	A	0.1511	4.185e-06	1.19375	1	CTD-2336H13.2	31792	intergenic
rs4580172	16	76994847	G	A	0.162	1.529e-05	0.850271	0.918606	CTD-2336H13.2	32780	intergenic
rs74630171	16	76995041	C	T	0.162	1.555e-05	1.17598	0.918606	CTD-2336H13.2	32974	intergenic
rs79540437	16	76995164	G	A	0.1511	3.511e-06	1.19554	1	CTD-2336H13.2	33097	intergenic
rs76530224	16	76996501	C	T	0.1948	3.22e-05	1.15212	0.699345	CTD-2336H13.2	34434	intergenic
rs7187405	16	76997047	C	A	0.1948	2.937e-05	1.15292	0.699345	CTD-2336H13.2	34980	intergenic
rs55699900	16	77000646	G	T	0.163	1.489e-05	1.17633	0.898085	CTD-2336H13.2	38579	intergenic
rs55915613	16	77006440	AC	A	0.166	NA	NA	0.892661	CTD-2336H13.2	44373	intergenic
rs17700498	16	77006591	C	T	0.167	0.000132	0.868489	0.873192	CTD-2336H13.2	44524	intergenic
rs1995082	16	77007437	G	T	0.167	0.0001183	0.867708	0.873192	CTD-2336H13.2	45370	intergenic
16:77007950:A:ATTT	16	77007950	A	ATTT	0.163	NA	NA	0.912936	CTD-2336H13.2	45883	intergenic
16:77007950:A:ATT	16	77007950	A	ATT	0.3807	NA	NA	0.912936	CTD-2336H13.2	45883	NA
rs76948287	16	77009454	G	C	0.164	2.598e-05	0.855388	0.892866	CTD-2336H13.2	47387	intergenic
rs79094577	16	77014508	T	A	0.165	2.95e-05	1.16824	0.886239	CTD-2336H13.2	52441	intergenic
rs74025414	16	77015035	G	C	0.164	2.944e-05	0.856244	0.906106	CTD-2336H13.2	52968	intergenic
rs157824	16	77017258	G	T	0.163	2.326e-05	1.17023	0.896686	CTD-2336H13.2	55191	intergenic
rs157822	16	77017686	G	T	0.163	2.266e-05	1.17046	0.896686	CTD-2336H13.2	55619	intergenic
rs76927371	16	77018079	G	T	0.166	0.0001379	0.868576	0.876454	CTD-2336H13.2	56012	intergenic
rs59974251	16	77019478	G	C	0.164	2.801e-05	1.16883	0.88987	CTD-2336H13.2	57411	intergenic
rs565339399	16	77019511	CT	C	0.2117	NA	NA	0.647737	CTD-2336H13.2	57444	intergenic
rs284964	16	77021300	G	A	0.1928	0.000417	1.13077	0.702751	CTD-2336H13.2	59233	intergenic
rs4888585	16	77022782	C	A	0.163	2.353e-05	1.17117	0.896686	CTD-2336H13.2	60715	intergenic
rs56233217	16	77024651	C	A	0.167	0.0002065	0.869619	0.840916	CTD-2336H13.2	62584	intergenic
rs17700558	16	77026093	G	A	0.167	0.0001969	0.869358	0.858846	CTD-2336H13.2	64026	intergenic
rs11640757	16	77027006	C	A	0.173	0.002209	1.11516	0.624391	CTD-2336H13.2	64939	intergenic
rs10514405	16	77027686	G	A	0.168	0.0006814	1.1284	0.643275	CTD-2336H13.2	65619	intergenic
rs76181720	16	77027986	C	T	0.17	0.003165	0.900955	0.629826	CTD-2336H13.2	65919	intergenic
rs284004	16	77028440	C	T	0.17	0.0005833	1.12942	0.63296	CTD-2336H13.2	66373	intergenic
rs147053077	16	77028627	GA	G	0.168	NA	NA	0.643275	CTD-2336H13.2	66560	intergenic
rs17768218	16	77029097	T	A	0.169	0.0007553	1.12705	0.629138	CTD-2336H13.2	67030	intergenic
rs284006	16	77030322	G	A	0.159	0.0009973	0.885591	0.642812	CTD-2336H13.2	68255	intergenic
rs17768230	16	77030391	G	C	0.1581	0.001103	0.886566	0.648515	CTD-2336H13.2	68324	intergenic
rs284007	16	77031179	C	T	0.1541	0.0002368	1.14625	0.666895	CTD-2336H13.2	69112	intergenic
rs192560	16	77031529	G	A	0.1551	0.0002263	0.872319	0.650309	CTD-2336H13.2	69462	intergenic
rs284008	16	77031922	G	C	0.1541	0.0002611	0.873279	0.682714	CTD-2336H13.2	69855	intergenic
rs284009	16	77033283	G	A	0.168	0.0005586	1.12953	0.643275	CTD-2336H13.2	71216	intergenic
rs7197694	16	77033492	G	A	0.171	0.002363	0.898616	0.627881	CTD-2336H13.2	71425	intergenic
rs1472389	16	77034914	G	A	0.169	0.0009379	1.12378	0.629138	CTD-2336H13.2	72847	intergenic
rs284011	16	77034990	G	A	0.169	0.000601	0.886211	0.629138	CTD-2336H13.2	72923	intergenic
rs143410252	16	77035070	C	CAG	0.169	NA	NA	0.629138	CTD-2336H13.2	73003	intergenic
rs11641111	16	77035834	G	A	0.169	0.001099	0.890742	0.629138	CTD-2336H13.2	73767	intergenic
rs17768330	16	77036133	G	C	0.169	0.001082	0.890564	0.629138	CTD-2336H13.2	74066	intergenic
rs8058713	16	77037234	C	T	0.169	0.0009677	0.89003	0.629138	CTD-2336H13.2	75167	intergenic
rs11645203	16	77038245	T	A	0.169	0.0008398	1.12536	0.629138	CTD-2336H13.2	76178	intergenic
rs78494460	19	9057468	T	A	0.02883	0.0001147	1.43075	0.604108	MUC16	0	exonic
rs148417131	19	9106124	C	T	0.02485	4.5e-05	1.57035	0.820933	MUC16	14105	intergenic
rs150975336	19	9106157	G	C	0.03082	2.416e-06	0.615944	1	MUC16	14138	intergenic
rs12609730	19	52307976	C	T	0.1551	7.446e-06	1.17715	0.970723	FPR3	0	intronic
rs12459560	19	52318380	G	T	0.1551	8.244e-07	1.19423	1	FPR3	0	intronic
rs12463058	19	52444897	C	A	0.1431	0.006195	0.902668	0.633211	ZNF613	0	intronic
rs12984081	19	52444924	C	T	0.1441	0.006255	0.902759	0.629567	ZNF613	0	intronic
