# Supplementary material for: The role of inflammation in the development of tic symptoms in subjects with ADHD
Source: Brain Behav Immun Health. 2025 Mar 22;45:100981. doi: 10.1016/j.bbih.2025.100981 (PMC11994945; doi:10.1016/j.bbih.2025.100981)
Supplement: Multimedia component 3 [file mmc3.xlsx]

## Sheet: TS_pathway
Gene Set Name	# Genes in Gene Set (K)	Description	# Genes in Overlap (k)	k/K	p-value	FDR q-value
REACTOME_RNA_POLYMERASE_II_TRANSCRIPTION	1391	RNA Polymerase II Transcription	45	0.0324	4.36E-10	1.66E-6
REACTOME_IMMUNOREGULATORY_INTERACTIONS_BETWEEN_A_LYMPHOID_AND_A_NON_LYMPHOID_CELL	191	Immunoregulatory interactions between a Lymphoid and a non-Lymphoid cell	13	0.0681	3.38E-7	6.42E-4
REACTOME_FORMYL_PEPTIDE_RECEPTORS_BIND_FORMYL_PEPTIDES_AND_MANY_OTHER_LIGANDS	8	Formyl peptide receptors bind formyl peptides and many other ligands	4	0.5	1.11E-6	1.4E-3
REACTOME_NEUTROPHIL_DEGRANULATION	478	Neutrophil degranulation	19	0.0397	3.07E-6	2.91E-3
WP_4P16_3_COPY_NUMBER_VARIATION	32	4p16 3 copy number variation	5	0.1562	2.89E-5	2.19E-2

## Sheet: ADHD_pathway
Gene Set Name	# Genes in Gene Set (K)	Description	# Genes in Overlap (k)	k/K	p-value	FDR q-value
REACTOME_SIGNALING_BY_RECEPTOR_TYROSINE_KINASES	524	Signaling by Receptor Tyrosine Kinases	16	0.0305	8.01E-5	2.37E-3
REACTOME_RNA_POLYMERASE_II_TRANSCRIPTION	1391	RNA Polymerase II Transcription	29	0.0208	1.53E-4	2.37E-3
REACTOME_NEURONAL_SYSTEM	411	Neuronal System	11	0.0268	2.85E-3	2.45E-2
REACTOME_POST_TRANSLATIONAL_PROTEIN_MODIFICATION	1463	Post-translational protein modification	26	0.0178	3.16E-3	2.45E-2
REACTOME_SIGNALING_BY_RHO_GTPASES_MIRO_GTPASES_AND_RHOBTB3	720	Signaling by Rho GTPases, Miro GTPases and RHOBTB3	14	0.0194	1.33E-2	6.37E-2
REACTOME_INFECTIOUS_DISEASE	1019	Infectious disease	18	0.0177	1.36E-2	6.37E-2
REACTOME_DEVELOPMENTAL_BIOLOGY	1257	Developmental Biology	21	0.0167	1.44E-2	6.37E-2
REACTOME_HEMOSTASIS	678	Hemostasis	13	0.0192	1.84E-2	7.14E-2
REACTOME_NERVOUS_SYSTEM_DEVELOPMENT	580	Nervous system development	11	0.019	3.07E-2	1.06E-1
REACTOME_RHO_GTPASE_CYCLE	450	RHO GTPase cycle	9	0.02	3.62E-2	1.12E-1
REACTOME_MEMBRANE_TRAFFICKING	629	Membrane Trafficking	11	0.0175	4.99E-2	1.41E-1
REACTOME_INNATE_IMMUNE_SYSTEM	1125	Innate Immune System	17	0.0151	5.67E-2	1.47E-1
REACTOME_VIRAL_INFECTION_PATHWAYS	825	Viral Infection Pathways	13	0.0158	6.83E-2	1.63E-1
REACTOME_METABOLISM_OF_RNA	724	Metabolism of RNA	11	0.0152	1.07E-1	2.21E-1
REACTOME_VESICLE_MEDIATED_TRANSPORT	724	Vesicle-mediated transport	11	0.0152	1.07E-1	2.21E-1
REACTOME_M_PHASE	416	M Phase	7	0.0168	1.2E-1	2.24E-1
REACTOME_ADAPTIVE_IMMUNE_SYSTEM	829	Adaptive Immune System	12	0.0145	1.23E-1	2.24E-1
REACTOME_SIGNALING_BY_GPCR	703	Signaling by GPCR	10	0.0142	1.61E-1	2.78E-1
REACTOME_SARS_COV_INFECTIONS	471	SARS-CoV Infections	7	0.0149	1.87E-1	2.98E-1
REACTOME_CELL_CYCLE_MITOTIC	560	Cell Cycle, Mitotic	8	0.0143	1.92E-1	2.98E-1
REACTOME_METABOLISM_OF_LIPIDS	746	Metabolism of lipids	10	0.0134	2.06E-1	3.04E-1
REACTOME_CELL_CYCLE	692	Cell Cycle	9	0.013	2.48E-1	3.35E-1
REACTOME_DISEASES_OF_SIGNAL_TRANSDUCTION_BY_GROWTH_FACTOR_RECEPTORS_AND_SECOND_MESSENGERS	432	Diseases of signal transduction by growth factor receptors and second messengers	6	0.0139	2.57E-1	3.35E-1
REACTOME_CYTOKINE_SIGNALING_IN_IMMUNE_SYSTEM	792	Cytokine Signaling in Immune system	10	0.0126	2.6E-1	3.35E-1
REACTOME_CELLULAR_RESPONSES_TO_STIMULI	826	Cellular responses to stimuli	10	0.0121	3.02E-1	3.7E-1
REACTOME_GPCR_LIGAND_BINDING	464	GPCR ligand binding	6	0.0129	3.11E-1	3.7E-1
REACTOME_SIGNALING_BY_INTERLEUKINS	474	Signaling by Interleukins	6	0.0127	3.28E-1	3.76E-1
REACTOME_NEUTROPHIL_DEGRANULATION	478	Neutrophil degranulation	5	0.0105	5.11E-1	5.66E-1
REACTOME_TRANSPORT_OF_SMALL_MOLECULES	726	Transport of small molecules	7	0.0096	5.78E-1	6.18E-1
REACTOME_SENSORY_PERCEPTION	636	Sensory Perception	5	0.0079	7.54E-1	7.8E-1
KEGG_AXON_GUIDANCE	129	Axon guidance	10	0.0775	7.09E-7	2.78E-3
